# Supplementary material for: CLL Exosomes Modulate the Transcriptome and Behaviour of Recipient Stromal Cells and Are Selectively Enriched in miR-202-3p
Source: PLoS One. 2015 Oct 28;10(10):e0141429. doi: 10.1371/journal.pone.0141429 (PMC4625016; doi:10.1371/journal.pone.0141429)
Supplement: S2 File — (XLSX) [file pone.0141429.s002.xlsx]

## Sheet: Sheet1
S3 Table
		GAPDH normalisation
Name of gene	Gene symbol	Accession no.	HS-5 only	HS-5&Mec-1 Ex	Fold change
Cell cycle cont & DNA Damage Repair	Gene symbol
Ataxia telangiectasia mutated	ATM	NM_000051	0.001391	0.004304	3.0951	OKAY
Breast cancer 1, early onset	BRCA1	NM_007294	0.000937	0.00141	1.5052	OKAY
Cyclin E1	CCNE1	NM_001238	0.003696	0.005411	1.4641	OKAY
Cell division cycle 25 homolog A (S. pombe)	CDC25A	NM_001789	0.000618	0.000833	1.3472	OKAY
Cyclin-dependent kinase 2	CDK2	NM_001798	0.023035	0.036906	1.6021	OKAY
Cyclin-dependent kinase 4	CDK4	NM_000075	0.036398	0.049721	1.366	OKAY
Cyclin-dependent kinase inhibitor 1A (p21, Cip1)	CDKN1A	NM_000389	0.048698	0.067452	1.3851	OKAY
Cyclin-dependent kinase inhibitor 2A (melanoma, p16, inhibits CDK4)	CDKN2A	NM_000077	0.022251	0.02797	1.257	OKAY
CHK2 checkpoint homolog (S. pombe)	CHEK2	NM_007194	0.003448	0.004334	1.257	OKAY
E2F transcription factor 1	E2F1	NM_005225	0.001543	0.001084	0.7022	OKAY
Mdm2 p53 binding protein homolog (mouse)	MDM2	NM_002392	0.023196	0.042394	1.8277	OKAY
Retinoblastoma 1	RB1	NM_000321	0.005083	0.008974	1.7654	OKAY
S100 calcium binding protein A4	S100A4	NM_002961	0.003545	0.004216	1.1892	OKAY
Tumor protein p53	TP53	NM_000546	0.009889	0.010167	1.0281	OKAY
Apoptosis & cell Senescence
Apoptotic peptidase activating factor 1	APAF1	NM_001160	0.001953	0.002743	1.4044	OKAY
BCL2-associated agonist of cell death	BAD	NM_004322	0.001372	0.001114	0.8123	OKAY
BCL2-associated X protein	BAX	NM_004324	0.009355	0.011203	1.1975	OKAY
B-cell CLL/lymphoma 2	BCL2	NM_000633	0.000523	0.000649	1.2397	OKAY
BCL2-like 1	BCL2L1	NM_138578	0.00085	0.000793	0.933	OKAY
Caspase 8, apoptosis-related cysteine peptidase	CASP8	NM_001228	0.000667	0.00088	1.3195	OKAY
CASP8 and FADD-like apoptosis regulator	CFLAR	NM_003879	0.008669	0.011924	1.3755	OKAY
Granzyme A (granzyme 1, cytotoxic T-lymphocyte-associated serine esterase 3)	GZMA	NM_006144	7e-06	1.1e-05	1.7053	B
HIV-1 Tat interactive protein 2, 30kDa	HTATIP2	NM_006410	0.002613	0.004581	1.7532	OKAY
Telomerase reverse transcriptase	TERT	NM_198253	7e-06	7e-06	1.1019	C
Tumor necrosis factor receptor superfamily, member 1A	TNFRSF1A	NM_001065	0.028164	0.03983	1.4142	OKAY
Tumor necrosis factor receptor superfamily, member 10b	TNFRSF10B	NM_003842	0.003262	0.002455	0.7526	OKAY
Tumor necrosis factor receptor superfamily, member 25	TNFRSF25	NM_003790	2.6e-05	5.9e-05	2.2501	B
Signal transduction & transcription factors
V-akt murine thymoma viral oncogene homolog 1	AKT1	NM_005163	0.001748	0.002542	1.454	OKAY
V-erb-b2 erythroblastic leukemia viral oncogene homolog 2	ERBB2	NM_004448	0.000262	0.000126	0.483	A
V-Ets erythroblastosis virus E26 oncogene homolog 2 (avian)	ETS2	NM_005239	0.004364	0.005719	1.3104	OKAY
FBJ murine osteosarcoma viral oncogene homolog	FOS	NM_005252	0.001665	0.003933	2.362	OKAY
Jun proto-oncogene	JUN	NM_002228	0.000977	0.001835	1.879	OKAY
Mitogen-activated protein kinase kinase 1	MAP2K1	NM_002755	0.013792	0.024349	1.7654	OKAY
V-myc myelocytomatosis viral oncogene homolog (avian)	MYC	NM_002467	0.001076	0.001307	1.2142	OKAY
Nuclear factor of kappa light polypeptide gene enhancer in B-cells 1	NFKB1	NM_003998	0.068393	0.093428	1.366	OKAY
Nuclear factor of kappa light polypeptide gene enhancer in B-cells inhibitor, alpha	NFKBIA	NM_020529	0.105112	0.153893	1.4641	OKAY
Phosphoinositide-3-kinase, regulatory subunit 1 (alpha)	PIK3R1	NM_181504	0.00146	0.002355	1.6133	OKAY
V-raf-1 murine leukemia viral oncogene homolog 1	RAF1	NM_002880	0.012691	0.016863	1.3287	OKAY
Synuclein, gamma (breast cancer-specific protein 1)	SNCG	NM_003087	0.00016	0.000113	0.7071	B
Adhesion
Integrin, alpha 1	ITGA1	NM_181501	0.009099	0.013697	1.5052	OKAY
Integrin, alpha 2 (CD49B, alpha 2 subunit of VLA-2 receptor)	ITGA2	NM_002203	0.008609	0.016064	1.8661	OKAY
Integrin, alpha 3 (antigen CD49C, alpha 3 subunit of VLA-3 receptor)	ITGA3	NM_002204	0.001554	0.002079	1.3379	OKAY
Integrin, alpha 4 (antigen CD49D, alpha 4 subunit of VLA-4 receptor)	ITGA4	NM_000885	0.008912	0.01468	1.6472	OKAY
Integrin, alpha V (vitronectin receptor, alpha polypeptide, antigen CD51)	ITGAV	NM_002210	0.023519	0.048361	2.0562	OKAY
Integrin, beta 1 (fibronectin receptor, beta polypeptide, antigen CD29 includes MDF2, MSK12)	ITGB1	NM_002211	0.061214	0.11744	1.9185	OKAY
Integrin, beta 3 (platelet glycoprotein IIIa, antigen CD61)	ITGB3	NM_000212	0.000184	0.000162	0.8827	B
Integrin, beta 5	ITGB5	NM_002213	0.002705	0.002022	0.7474	OKAY
Melanoma cell adhesion molecule	MCAM	NM_006500	0.000298	0.000365	1.2226	OKAY
Metastasis suppressor 1	MTSS1	NM_014751	0.000176	0.00019	1.0792	B
Pinin, desmosome associated protein	PNN	NM_002687	0.014378	0.042101	2.9282	OKAY
Spleen tyrosine kinase	SYK	NM_003177	7e-06	7e-06	1.1019	C
Angiogenesis
Angiopoietin 1	ANGPT1	NM_001146	3.9e-05	0.000126	3.2266	B
Angiopoietin 2	ANGPT2	NM_001147	8.9e-05	0.000196	2.1886	B
Collagen, type XVIII, alpha 1	COL18A1	NM_030582	0.000527	0.000531	1.007	OKAY
Fibroblast growth factor receptor 2	FGFR2	NM_000141	3.5e-05	2.2e-05	0.6417	B
Interferon, alpha 1	IFNA1	NM_024013	8e-06	7e-06	0.8766	B
Insulin-like growth factor 1 (somatomedin C)	IGF1	NM_000618	7e-06	0.000104	16	B
Integrin, beta 1 (fibronectin receptor, beta polypeptide, antigen CD29 includes MDF2, MSK12)	ITGB1	NM_002211	0.061214	0.11744	1.9185	OKAY
Interferon, alpha 1	IFNA1	NM_024013	8e-06	7e-06	0.8766	B
Interferon, beta 1, fibroblast	IFNB1	NM_002176	7e-06	1.6e-05	2.4453	B
Insulin-like growth factor 1 (somatomedin C)	IGF1	NM_000618	7e-06	0.000104	16	B
Interleukin 8	IL8	NM_000584	2.58471	4.62675	1.7901	OKAY
Platelet-derived growth factor alpha polypeptide	PDGFA	NM_002607	0.000386	0.000288	0.7474	OKAY
Platelet-derived growth factor beta polypeptide	PDGFB	NM_002608	2.1e-05	7e-06	0.3463	B
TEK tyrosine kinase, endothelial	TEK	NM_000459	7e-06	7e-06	1.1019	C
Transforming growth factor, beta 1	TGFB1	NM_000660	0.004645	0.002879	0.6199	OKAY
Transforming growth factor, beta receptor 1	TGFBR1	NM_004612	0.001822	0.003496	1.9185	OKAY
Thrombospondin 1	THBS1	NM_003246	0.084202	0.111105	1.3195	OKAY
Tumor necrosis factor	TNF	NM_000594	6.5e-05	0.000108	1.6702	B
Vascular endothelial growth factor A	VEGFA	NM_003376	0.009685	0.007759	0.8011	OKAY
Invasion & Metastasis
Met proto-oncogene (hepatocyte growth factor receptor)	MET	NM_000245	0.00162	0.002559	1.5801	OKAY
Matrix metallopeptidase 1 (interstitial collagenase)	MMP1	NM_002421	2.54912	3.5801	1.4044	OKAY
Matrix metallopeptidase 2 (gelatinase A, 72kDa gelatinase, 72kDa type IV collagenase)	MMP2	NM_004530	0.023196	0.042394	1.8277	OKAY
Matrix metallopeptidase 9 (gelatinase B, 92kDa gelatinase, 92kDa type IV collagenase)	MMP9	NM_004994	1.4e-05	5e-05	3.7064	B
Metastasis associated 1	MTA1	NM_004689	0.006896	0.007705	1.1173	OKAY
Metastasis associated 1 family, member 2	MTA2	NM_004739	0.000443	0.000516	1.1647	OKAY
Non-metastatic cells 1, protein (NM23A) expressed in	NME1	NM_000269	0.027205	0.036147	1.3287	OKAY
Non-metastatic cells 4, protein expressed in	NME4	NM_005009	0.015198	0.016516	1.0867	OKAY
Plasminogen activator, urokinase	PLAU	NM_002658	0.007041	0.007867	1.1173	OKAY
Plasminogen activator, urokinase receptor	PLAUR	NM_002659	0.009685	0.00942	0.9727	OKAY
S100 calcium binding protein A4	S100A4	NM_002961	0.003545	0.004216	1.1892	OKAY
Serpin peptidase inhibitor, clade B (ovalbumin), member 5	SERPINB5	NM_002639	7e-06	7e-06	1.1019	C
Serpin peptidase inhibitor, clade E (nexin, plasminogen activator inhibitor type 1), member 1	SERPINE1	NM_000602	0.022251	0.027205	1.2226	OKAY
TIMP metallopeptidase inhibitor 1	TIMP1	NM_003254	0.521233	0.747425	1.434	OKAY
TIMP metallopeptidase inhibitor 3	TIMP3	NM_000362	7e-06	7e-06	1.1019	C
Twist homolog 1 (Drosophila)	TWIST1	NM_000474	0.002244	0.002137	0.9526	OKAY
