# Supplementary material for: CLL Exosomes Modulate the Transcriptome and Behaviour of Recipient Stromal Cells and Are Selectively Enriched in miR-202-3p
Source: PLoS One. 2015 Oct 28;10(10):e0141429. doi: 10.1371/journal.pone.0141429 (PMC4625016; doi:10.1371/journal.pone.0141429)
Supplement: S3 File — (XLSX) [file pone.0141429.s003.xlsx]

## Sheet: Sheet2
LME (Log Median Expression)															Average			SD
Probe Id	Annotation	Cell_14	Cell_15	Cell_19	Cell_18	Cell_16	Cell_17	Exo_14	Exo_15	Exo_19	Exo_18	Exo_16	Exo_17		Cell	Exo		Cell	Exo
46921	hsa-miR-1290	10.4555	12.8666	7.80596	9.12913	11.8571	9.15956	14.118	13.7439	13.2252	12.1108	11.3205	12.2876		10.2123	12.801		1.89113	1.07099
28431	hsa-miR-1908	9.82956	12.842	7.91463	8.94167	10.6337	7.99472	12.3976	13.5297	13.2371	12.2497	11.7408	9.50085		9.69271	12.1093		1.86713	1.4375
42958	hsa-miR-628-3p	8.70557	11.0523	7.01549	7.76249	9.10371	7.15791	11.4252	12.4173	12.2099	10.6635	10.2347	7.93622		8.46625	10.8145		1.51413	1.64516
46620	hsa-miR-1275	9.06743	12.2112	9.907	9.93276	11.4233	8.35133	12.0599	12.901	12.2769	13.8821	12.8897	10.7519		10.1488	12.4603		1.44104	1.05
42550	hsa-miR-516a-5p	6.82502	9.00367	5.59748	6.35128	7.66463	5.36438	9.99147	9.407	8.91303	8.72297	8.3507	8.07445		6.80108	8.90993		1.36476	0.701788
46514	hsa-miR-1246	11.2743	13.1862	10.2455	10.9831	12.8418	10.5649	14.4594	14.4702	14.0685	13.1661	11.8875	13.052		11.516	13.5173		1.21724	1.00951
42968	hsa-miR-202	5.7761	6.30087	4.89925	6.1057	6.84718	5.7305	8.57857	9.08415	7.90625	7.19347	7.29894	6.384		5.94327	7.74089		0.653378	0.986867
42761	hsa-miR-675	5.79637	7.76839	5.19491	5.53978	6.664	5.96504	8.37463	8.53485	7.93229	7.82735	7.4273	6.64606		6.15475	7.79041		0.930278	0.686788
42661	hsa-miR-492	4.84007	7.59155	5.0493	5.17836	5.84946	5.2333	7.30906	7.61821	6.62347	7.12034	8.09886	6.29932		5.62367	7.17821		1.02158	0.654498
42581	hsa-miR-513a-5p	8.84405	11.0346	6.75614	8.66151	9.73985	7.62161	11.1338	12.2294	12.1133	11.5441	8.02151	6.7139		8.7763	10.2927		1.51397	2.33687
42898	hsa-miR-124*	5.24621	5.75656	5.20635	4.8794	5.06286	5.14585	7.44998	7.70451	7.40317	6.63879	5.55975	5.33514		5.2162	6.68189		0.294917	1.02281
17295	hsa-miR-583	7.94223	9.91702	6.89461	7.03212	8.52004	6.44685	10.0324	10.0906	9.52231	8.62692	8.53772	7.76273		7.79214	9.09545		1.28534	0.933503
27540	hsa-miR-198	6.22908	7.61479	5.63652	5.47878	6.32019	5.72275	8.96264	8.21825	7.72395	5.96364	6.75816	6.47278		6.16702	7.3499		0.784322	1.14334
46924	hsa-miR-1252	5.15393	5.80802	5.06835	4.96848	5.08009	5.18445	7.21462	5.76089	6.40794	5.44006	6.67178	6.8135		5.21055	6.3848		0.302222	0.668891
42654	hsa-miR-483-5p	6.2914	7.19067	5.23614	5.91157	6.60831	5.84581	8.94124	7.18692	7.33483	6.29391	7.0313	7.16533		6.18065	7.32559		0.677042	0.872501
46707	hsa-miR-1253	4.98021	5.49412	4.40792	4.61375	4.88372	4.61656	7.03091	5.58354	5.65353	5.0694	5.47499	6.40124		4.83271	5.86894		0.383911	0.714959
30033	hsa-miR-877	5.96116	7.06196	5.70894	5.82427	6.47395	5.74667	7.1164	7.69474	6.50015	7.62286	7.45454	6.56806		6.12949	7.15946		0.535361	0.524333
46789	hsa-miR-513b	5.83626	7.17909	5.42097	5.94072	6.12542	6.32043	7.15922	7.52346	7.70303	7.31343	6.35982	6.15664		6.13715	7.03593		0.59353	0.633274
17928	hsa-miR-181a-2*	5.32452	5.86906	4.62295	4.86824	5.06078	5.32621	6.93693	6.86549	6.67947	5.53799	5.31222	5.03859		5.17862	6.06178		0.433305	0.857495
42486	hsa-miR-149*	7.60962	10.7369	7.41933	7.75675	9.31273	7.3723	9.12157	11.2485	10.3606	9.57317	8.47803	6.34209		8.36794	9.18733		1.36707	1.69568
42812	hsa-miR-508-5p	4.60513	6.00487	4.41903	5.06523	5.26939	5.20442	6.0498	6.06927	5.84384	6.30135	5.74167	5.17657		5.09468	5.86375		0.560008	0.388809
42962	hsa-miR-193b*	6.02388	7.38722	6.15253	5.49864	6.34347	5.5791	7.00916	7.92086	7.34055	7.12733	6.56916	5.61659		6.16414	6.93061		0.683087	0.781128
11151	hsa-miR-516b	5.99848	6.97594	5.29722	5.46669	5.90945	5.65333	7.13983	7.06288	6.16352	6.17796	6.91999	5.86416		5.88352	6.55472		0.59628	0.548791
42929	hsa-miR-25*	7.02235	10.1828	6.10277	5.85368	6.64626	5.95796	8.16191	8.85103	7.68466	7.06004	7.59911	6.26096		6.96096	7.60295		1.64021	0.89135
28019	hsa-miR-10a*	5.03937	5.89812	5.08674	5.09729	5.20185	5.3953	7.37431	5.56125	5.9403	5.33438	5.73384	5.6075		5.28645	5.92526		0.325531	0.737458
42696	hsa-miR-943	6.56612	7.98867	5.57205	5.65842	6.19059	5.73941	7.70495	8.60965	7.25567	6.32931	5.92928	5.69302		6.28588	6.92031		0.915315	1.13311
17822	hsa-miR-490-5p	4.91047	6.39137	4.97483	5.48038	5.64259	5.88879	5.65601	7.19356	6.04765	6.12155	5.99655	5.76761		5.54807	6.13049		0.561407	0.549876
17327	hsa-miR-630	5.74835	7.09172	5.4508	5.62999	6.06009	5.90941	7.10452	6.62296	6.66001	6.03037	6.54634	6.1061		5.98173	6.51172		0.5837	0.39578
11142	hsa-miR-510	5.54035	7.16375	5.53832	5.15489	5.83711	5.22612	6.47976	7.04545	6.6432	6.17527	5.8018	5.45493		5.74342	6.26673		0.738022	0.57915
46367	hsa-miR-1283	4.38164	4.5485	4.52329	4.059	4.03812	4.69456	4.76415	4.82673	5.02784	5.33658	4.83788	4.5622		4.37419	4.89256		0.271144	0.263972
17546	hsa-miR-585	5.53371	6.04385	5.21964	5.05255	5.17613	5.43952	6.13453	6.51044	5.72939	5.54378	6.18164	5.39991		5.4109	5.91662		0.356832	0.426944
17272	hsa-miR-551a	5.5187	6.41511	5.3266	5.49043	5.73297	5.62725	6.38808	6.55976	6.00997	6.52365	5.92837	5.56102		5.68518	6.16181		0.382794	0.394714
46356	hsa-miR-30b*	5.80249	6.51464	6.22511	4.62366	4.67856	NA	5.91291	6.10915	6.10784	NA	NA	NA		5.56889	6.0433		0.875467	0.11292
13132	hsa-miR-519e*	6.25204	8.42959	5.91857	6.12762	6.89759	5.76784	7.02089	7.8748	6.89453	7.47752	7.03966	5.79139		6.56554	7.01647		0.992965	0.702217
11111	hsa-miR-432	5.07201	5.14455	4.77052	5.11825	5.0358	5.33067	4.82392	5.02149	5.05833	6.6318	5.10987	6.38793		5.07863	5.50556		0.182344	0.787724
17354	hsa-miR-637	7.72936	10.3857	5.40527	6.16953	7.63031	5.53403	7.77304	8.97375	8.61056	8.261	6.27573	5.33051		7.14237	7.53743		1.87897	1.4322
46336	hsa-miR-1284	6.85643	7.85542	6.38048	5.81813	6.12118	5.97517	7.89123	9.258	7.2896	5.64539	5.59348	5.4498		6.50114	6.85459		0.756622	1.55346
17660	hsa-miR-550*	4.99149	6.35657	4.56494	5.18844	5.7935	5.19905	5.37853	6.3504	5.50715	6.09799	5.66241	5.21508		5.349	5.70193		0.633026	0.437834
11038	hsa-miR-299-5p	6.01014	5.81699	5.48929	4.75837	5.2168	4.97796	6.26977	6.60918	5.70431	5.41658	5.16616	5.03467		5.37826	5.70011		0.484697	0.625979
46345	hsa-miR-1207-3p	5.75601	6.54076	6.03985	6.08056	6.06973	6.23369	6.02785	6.2378	6.38138	6.99652	6.70496	6.27104		6.1201	6.43659		0.258054	0.352869
42811	hsa-miR-542-5p	4.68996	6.09584	4.71126	4.98442	5.21568	4.90031	5.75228	5.50489	5.34808	5.34983	5.49447	4.95465		5.09958	5.4007		0.524894	0.263658
11121	hsa-miR-489	5.30043	6.27733	5.25115	5.22329	5.48121	5.26769	6.49352	6.17184	6.13191	5.57336	5.38021	4.83562		5.46685	5.76441		0.407501	0.613095
46624	hsa-miR-1236	6.32948	7.14177	6.44219	5.67904	6.07327	5.91659	6.57306	8.65009	6.6001	5.82609	5.97748	5.73741		6.26372	6.56071		0.51103	1.08857
46321	hsa-miR-1245	4.7967	4.65347	4.81356	4.12895	3.88216	4.35824	4.84006	4.93923	4.98613	NA	4.39596	4.44676		4.43885	4.72163		0.381304	0.27971
14854	hsa-miR-569	4.44594	4.64148	4.71264	3.52998	3.73232	3.73595	4.61682	4.66278	4.58144	3.77819	NA	NA		4.13305	4.40981		0.52427	0.422395
42832	hsa-miR-638	6.47425	7.49478	5.656	5.63317	6.34509	5.94305	6.76151	7.4628	6.72162	6.08595	6.25002	5.82907		6.25772	6.5185		0.697996	0.587623
42941	hsa-miR-218-1*	4.35016	4.72568	4.58671	4.42104	4.40102	4.63162	4.63309	4.75905	4.71743	4.80088	5.00274	4.68318		4.51937	4.76606		0.149671	0.129762
42869	hsa-miR-936	4.77101	5.36641	4.73943	5.03133	5.1381	5.47715	5.94095	4.80882	5.26772	5.06357	5.49626	5.41172		5.08724	5.33151		0.302211	0.388346
28480	hsa-miR-504	NA	NA	NA	4.92341	4.75822	5.36825	NA	NA	NA	5.01745	5.40531	5.35593		5.01663	5.25956		0.315518	0.211122
46661	hsa-miR-1294	5.38994	5.69398	5.65485	5.22809	5.11994	5.4502	5.53633	5.74519	5.67773	5.58254	5.83599	5.59816		5.42284	5.66266		0.227529	0.112799
42853	hsa-miR-433	4.98209	5.14488	4.97033	4.91628	4.94662	5.35801	5.03633	4.98114	4.99624	4.93238	5.45116	6.35555		5.05304	5.29213		0.16932	0.554124
42467	hsa-miR-129-5p	7.21587	8.5131	6.35587	7.52037	8.76619	6.75332	7.55472	8.08376	7.94108	8.98191	7.56233	6.40577		7.52079	7.75493		0.956527	0.842101
42757	hsa-miR-619	4.55122	5.2458	5.0485	5.05669	4.844	5.51191	5.0808	5.18535	5.1833	5.05149	5.57737	5.53019		5.04302	5.26808		0.329446	0.228201
45936	hsa-miR-1292	4.55129	4.89969	5.07422	4.63385	4.35955	4.9493	4.90238	5.01871	5.04513	4.79627	5.06717	4.97609		4.74465	4.96763		0.272947	0.102194
42457	hsa-miR-323-5p	4.8269	5.37345	5.34282	5.40677	5.20676	5.91329	5.20657	5.42632	5.32295	5.54848	6.01557	5.85802		5.345	5.56298		0.350749	0.314773
42531	hsa-miR-602	6.48637	9.77274	5.27094	5.63548	6.45421	5.64754	7.59783	7.88708	7.23449	6.58533	5.82192	5.4457		6.54455	6.76206		1.65444	0.983388
17552	hsa-miR-617	6.03359	7.2427	5.83173	5.53687	5.82017	5.79296	6.68514	6.91489	6.58218	5.77106	5.92376	5.6808		6.043	6.25964		0.60866	0.529343
27568	hsa-miR-744	6.68523	9.28057	6.46439	6.52459	7.50356	6.39527	7.27616	8.69858	8.11842	8.00836	6.54205	5.50734		7.14227	7.35849		1.12346	1.17437
46531	hsa-miR-1231	5.10395	5.28509	5.20132	5.30788	5.09005	5.7599	5.30838	5.34936	5.46736	5.32659	5.82003	5.65764		5.29137	5.48823		0.246414	0.208318
10925	hsa-miR-10b	5.01688	5.39772	5.38931	5.01344	4.74042	5.3389	5.20878	5.3288	5.4859	5.11635	5.38209	5.53524		5.14944	5.34286		0.267745	0.160307
42749	hsa-miR-659	5.96371	7.48321	5.80401	5.68719	6.16586	5.77464	7.1144	7.01217	6.45436	5.95306	5.86008	5.62835		6.14644	6.33707		0.676331	0.624666
31517	hsa-miR-561	4.52394	4.8195	4.95519	4.97461	4.74703	5.39207	4.81879	4.96896	4.92398	5.04853	5.45387	5.33602		4.90206	5.09169		0.290523	0.249159
42598	hsa-miR-452*	4.36306	4.59348	4.70205	4.707	4.55531	5.20408	4.80483	4.57975	4.62321	4.75015	5.29498	5.19442		4.6875	4.87456		0.282494	0.29983
42786	hsa-miR-188-3p	4.51066	4.82233	4.99725	5.01819	4.82852	5.4916	4.82861	4.96641	4.92246	4.96682	5.63369	5.46758		4.94476	5.13093		0.32377	0.333153
11007	hsa-miR-206	5.17129	5.51308	5.21965	5.21835	5.16415	5.51085	5.56853	5.36013	5.46166	5.30571	5.67523	5.54151		5.29956	5.48546		0.166137	0.137579
46822	hsa-miR-1178	5.24341	5.53728	5.6514	4.96323	4.80936	5.33266	5.52731	5.61447	5.60817	5.05105	5.49131	5.35059		5.25622	5.44048		0.324561	0.213658
42859	hsa-miR-675*	5.26264	5.95936	5.33872	5.54632	5.63323	5.88332	5.7036	5.62713	6.11597	5.74962	5.81708	5.68862		5.60393	5.78367		0.281202	0.174729
11141	hsa-miR-509-3p	5.08643	5.31856	5.14482	5.02687	4.68103	5.48762	5.1781	5.18618	5.35128	5.11464	5.52406	5.46507		5.12422	5.30322		0.274798	0.168637
17353	hsa-miR-609	4.88335	5.27373	5.19046	5.09877	4.9792	5.44995	5.07252	5.27427	5.33336	5.20516	5.57118	5.45249		5.14591	5.31816		0.204801	0.177387
17302	hsa-miR-578	4.84308	5.2404	5.28206	5.30665	5.19712	5.7602	5.00309	5.25009	5.27701	5.50619	5.86011	5.76564		5.27158	5.44369		0.293331	0.328741
17953	hsa-miR-183*	6.21433	8.72582	5.59751	6.01371	6.66026	5.79337	6.62436	7.4886	6.88338	7.20843	6.26746	5.56516		6.50083	6.6729		1.14994	0.691415
46746	hsa-miR-1269	5.06768	5.45404	5.36845	4.57169	4.57845	4.95662	5.09424	5.36392	5.622	4.78923	5.12765	5.01606		4.99949	5.16885		0.376702	0.289176
46467	hsa-miR-143*	5.30322	5.60117	5.59823	4.99057	4.71441	5.2306	5.37422	5.58227	5.55976	5.10955	5.43768	5.38664		5.2397	5.40835		0.346789	0.170265
11125	hsa-miR-493*	4.69462	5.47615	5.31547	5.05072	4.89597	5.43218	5.08096	5.0516	5.45325	5.13807	5.53239	5.61687		5.14418	5.31219		0.314621	0.250163
46744	hsa-miR-526b	5.47028	5.82495	5.79985	4.39952	4.43374	4.93523	5.66988	5.82512	5.77776	4.53065	5.04561	5.01201		5.14393	5.31017		0.648475	0.52531
11166	hsa-miR-520b	4.24693	4.6781	4.48837	4.62261	4.56608	4.94909	4.66456	4.53534	4.63902	4.80039	5.01107	4.87818		4.59186	4.75476		0.230804	0.17475
46274	hsa-miR-3187	5.21605	5.46035	5.39732	5.17458	4.99953	5.50845	5.34844	5.46374	5.48322	5.24722	5.63273	5.5575		5.29271	5.45548		0.195642	0.139636
11043	hsa-miR-302b	4.99397	5.29928	5.34966	5.16258	4.99042	5.5023	5.20015	5.36058	5.36567	5.25313	5.61084	5.48189		5.21637	5.37871		0.204843	0.150123
31349	hsa-miR-524-3p	4.56446	4.78051	4.95879	5.00586	4.79293	5.32784	4.81847	4.98551	5.04705	4.99532	5.37356	5.17589		4.90507	5.06597		0.259185	0.189615
17336	hsa-miR-618	5.14885	5.43439	5.52677	5.38177	5.14655	5.77375	5.40801	5.38899	5.53249	5.5018	5.80846	5.72186		5.40201	5.56027		0.238564	0.169953
17536	hsa-miR-562	4.37528	4.71428	4.90831	4.61279	4.50022	5.15347	4.70193	4.71316	4.80913	4.73769	5.1595	5.09063		4.71073	4.86867		0.283374	0.203242
46246	hsa-miR-1226*	4.59764	4.69384	5.06375	4.87729	4.69665	5.10534	4.89022	4.97241	4.93122	4.87527	5.2333	5.07439		4.83908	4.99614		0.210953	0.136361
14962	hsa-miR-581	4.96831	5.32852	5.36712	5.12282	4.82475	5.3402	5.1626	5.31933	5.45694	5.19457	5.46334	5.29569		5.15862	5.31541		0.225511	0.126704
33668	hsa-miR-449b	4.64165	4.85718	4.98436	5.03568	4.92548	5.29327	4.95329	5.01219	4.98171	5.08007	5.40998	5.24048		4.95627	5.11295		0.214668	0.178012
42852	hsa-miR-760	4.9973	5.43689	5.00376	5.24326	5.08466	5.63436	5.07552	5.33948	5.35329	5.40681	5.66871	5.48531		5.23337	5.38819		0.258021	0.194845
42754	hsa-miR-586	4.37354	4.784	4.91884	4.62078	4.63147	4.85016	4.5357	4.96969	4.92753	4.83845	4.99233	4.83241		4.69646	4.84935		0.197468	0.167226
11083	hsa-miR-371-3p	5.03559	5.40398	5.41457	5.05681	4.96464	5.58673	5.2079	5.44558	5.43582	5.26709	5.54815	5.46766		5.24372	5.39537		0.256384	0.129866
18847	hsa-miR-450a	5.25063	5.63784	5.54257	5.46775	5.16915	5.88861	5.45561	5.61076	5.55661	5.46195	5.8892	5.88432		5.49276	5.64308		0.262374	0.197609
17312	hsa-miR-592	4.88108	5.34329	5.18479	5.37818	5.18136	5.87496	4.62972	5.37137	5.42672	5.47741	5.91883	5.91618		5.30728	5.4567		0.328967	0.472693
11011	hsa-miR-211	5.32623	5.61466	5.58534	4.93311	4.71524	5.34175	5.49498	5.54525	5.61594	5.01579	5.41045	5.32064		5.25272	5.40051		0.359444	0.214838
42969	hsa-miR-10b*	4.7228	4.86916	5.01682	4.61878	4.544	5.01765	4.78783	4.98642	5.04527	4.76591	5.08982	4.99921		4.7982	4.94574		0.201736	0.135981
17942	hsa-miR-125a-3p	5.13467	5.57696	5.20313	5.30738	5.21957	5.6854	5.36256	5.53392	5.38491	5.41504	5.71493	5.59691		5.35452	5.50138		0.223895	0.13862
17904	hsa-miR-185*	7.58654	10.7367	6.4821	7.46124	8.08489	6.06378	7.79897	9.48613	9.18964	8.27949	6.85488	5.68528		7.73588	7.8824		1.64879	1.43726
42814	hsa-miR-941	4.49581	4.78662	4.91945	4.86941	4.6808	5.36624	4.55167	4.75703	5.20758	4.81336	5.40239	5.25725		4.85305	4.99821		0.293168	0.336462
42541	hsa-miR-302a*	4.52326	4.86215	5.02218	4.92817	4.6908	5.33309	4.72347	4.80676	4.98534	5.05293	5.38838	5.27183		4.89327	5.03812		0.279337	0.258007
42717	hsa-miR-92b*	NA	4.76084	4.4657	4.69941	4.78539	5.06948	4.50999	4.84575	4.65266	4.94351	5.40984	5.04112		4.75616	4.90048		0.216005	0.315583
46684	hsa-miR-1225-3p	5.05834	5.37511	5.40182	5.04747	4.87818	5.37943	5.10237	5.41539	5.60718	4.99824	5.47598	5.40649		5.19006	5.33428		0.223561	0.23369
46626	hsa-miR-30c-2*	5.28786	5.6708	5.59233	5.05276	4.85774	5.44379	5.56794	5.71943	5.63926	4.9943	5.57228	5.27112		5.31755	5.46072		0.3158	0.274315
42925	hsa-miR-409-5p	4.41019	4.51152	4.55484	4.20347	4.2233	4.42171	4.3934	4.55475	4.59413	4.46994	4.62846	4.5259		4.3875	4.52777		0.145532	0.0856418
42615	hsa-miR-135b*	4.36692	4.55884	4.74482	4.77953	4.83622	5.02853	4.49788	4.64752	4.67636	4.88992	5.23041	5.21392		4.71915	4.85933		0.229561	0.307685
46398	hsa-miR-513c	5.02362	5.39735	5.47196	5.23166	5.19697	5.44639	5.11072	5.41399	5.50372	5.45628	5.52564	5.5983		5.29466	5.43478		0.174345	0.170681
46419	hsa-miR-1185	5.02523	5.26453	5.30632	4.96293	4.66953	5.21883	5.11099	5.25756	5.25532	5.08194	5.3745	5.20562		5.07456	5.21432		0.240647	0.107223
14271	hsa-miR-539	5.09193	5.26974	5.25425	5.16065	5.04291	5.4624	5.19028	5.26299	5.2381	5.29126	5.66582	5.47185		5.21365	5.35338		0.150629	0.180873
46875	hsa-miR-2276	4.9375	5.2727	5.20077	5.17678	5.02256	5.5534	5.08781	5.2026	5.3201	5.22618	5.6289	5.53556		5.19395	5.33353		0.214889	0.208463
46751	hsa-miR-2278	5.08381	5.46243	5.46543	5.04339	4.8603	5.31764	5.1024	5.31563	5.60317	5.14317	5.50207	5.39992		5.2055	5.34439		0.247553	0.197378
17563	hsa-miR-644	4.67237	5.03048	4.94343	4.6885	4.48405	5.09377	4.87081	4.8825	5.01434	4.87461	5.09912	5.00283		4.81877	4.95737		0.239343	0.0952387
11084	hsa-miR-372	4.4971	5.25628	5.01087	4.8329	4.67461	5.2323	4.77203	4.88615	4.96395	4.97441	5.41972	5.31778		4.91734	5.05568		0.305115	0.255122
46832	hsa-miR-1202	4.9329	5.37483	5.44692	5.06909	5.05134	5.30077	5.17766	5.42529	5.33194	5.21946	5.4397	5.40947		5.19597	5.33392		0.205996	0.112044
46450	hsa-miR-548o	5.21275	5.47559	5.51776	4.99604	4.81557	5.35151	5.42313	5.55328	5.40544	5.07584	5.37167	5.3627		5.2282	5.36534		0.277365	0.15756
46689	hsa-miR-1229	5.39309	5.61302	5.62987	4.81717	4.7262	5.15724	5.54551	5.63309	5.73403	4.90574	5.22377	5.11466		5.22276	5.35947		0.390492	0.3268
27838	hsa-miR-302d	5.12432	5.39471	5.38498	5.11192	4.81843	5.49118	5.26348	5.4155	5.38875	5.16526	5.52788	5.38486		5.22092	5.35762		0.250348	0.126423
11140	hsa-miR-508-3p	5.21386	5.48497	5.34147	5.33248	5.05016	5.56195	5.34095	5.51137	5.35131	5.45291	5.70353	5.44451		5.33082	5.46743		0.184254	0.132584
14280	hsa-miR-367	4.57705	4.92681	5.03335	4.87414	4.76112	5.41669	4.5951	4.98783	5.04754	4.94998	5.46313	5.36512		4.93153	5.06812		0.284168	0.312673
10916	hsa-miR-1	5.20568	5.47433	5.46212	4.96452	4.8825	5.39497	5.3886	5.43302	5.44873	4.97255	5.56425	5.39584		5.23069	5.36717		0.257922	0.20339
45775	hsa-miR-1279	5.24163	5.6166	5.5165	5.34348	5.10687	5.75122	5.44063	5.48588	5.52943	5.49366	5.77126	5.66363		5.42938	5.56408		0.242019	0.126766
42617	hsa-miR-541*	4.2801	4.5932	4.55586	4.85283	4.76091	5.04289	4.49415	4.42622	4.45783	4.9715	5.37458	5.16827		4.68097	4.81543		0.26494	0.410875
42743	hsa-let-7e*	5.25195	5.56186	5.59296	4.87223	4.81353	5.29398	5.40923	5.49745	5.6389	5.01492	5.36877	5.25572		5.23109	5.36417		0.331023	0.214022
46368	hsa-miR-1282	5.83179	6.25204	6.22371	5.21206	5.00971	5.53374	5.88077	6.24399	6.29329	5.33328	5.55347	5.55109		5.67718	5.80932		0.516816	0.396744
11058	hsa-miR-325	4.9067	5.31562	5.29732	5.25088	5.02641	5.51469	5.06401	5.31131	5.19212	5.34558	5.65476	5.5319		5.2186	5.34995		0.218422	0.216424
46495	hsa-miR-525-3p	4.74838	5.0632	5.00296	4.76508	4.65018	5.07875	4.93946	4.94939	5.01744	4.86614	5.23587	5.08147		4.88476	5.01496		0.185146	0.130673
11165	hsa-miR-520a-3p	4.33355	4.83165	4.97138	4.97172	4.83196	5.38122	4.55743	4.80676	4.94413	5.0451	5.43714	5.31209		4.88691	5.01711		0.33792	0.324068
17944	hsa-miR-337-5p	4.52173	4.7979	4.85921	4.55417	4.60053	5.00296	4.5475	4.78904	4.96151	4.78242	5.106	4.927		4.72275	4.85224		0.193158	0.191654
42705	hsa-miR-191*	4.82034	5.33475	5.37247	4.76582	4.81854	5.13973	5.03919	5.33139	5.28839	4.98875	5.27771	5.10144		5.04194	5.17115		0.275613	0.145824
42892	hsa-miR-450b-3p	4.63984	5.49665	5.2925	4.86702	4.61666	5.27155	4.88421	5.13802	5.39426	4.99669	5.35227	5.1909		5.0307	5.15939		0.372733	0.197996
42858	hsa-miR-892a	4.78982	5.34606	5.21615	4.64576	4.50511	5.04667	4.92025	5.26647	5.34211	4.69643	5.08573	5.00852		4.92493	5.05325		0.331488	0.235357
46275	hsa-miR-1251	4.74704	5.40867	5.17574	4.58461	4.59339	5.07243	5.03438	5.16222	5.17343	4.7477	5.17468	5.05706		4.93031	5.05824		0.339377	0.164101
11044	hsa-miR-302c	4.81482	5.23683	5.15034	5.2707	5.05149	5.53527	4.96613	5.15294	5.1958	5.30351	5.59432	5.61426		5.17657	5.30449		0.240148	0.256605
46872	hsa-miR-1262	4.85444	4.86297	5.03609	4.9956	4.83892	5.22986	5.01878	4.93164	5.04635	4.94831	5.36053	5.27649		4.96965	5.09702		0.151354	0.178776
46690	hsa-miR-1238	5.39727	5.70634	5.75484	4.62722	4.27698	4.86623	5.50507	5.6954	5.75318	4.5461	4.98072	4.91205		5.10481	5.23209		0.606669	0.489266
46800	hsa-miR-1224-3p	5.82407	6.00293	5.95352	5.02423	4.9915	5.38115	6.00874	5.99736	6.03245	5.05664	5.47716	5.36518		5.52957	5.65626		0.45988	0.414357
19583	hsa-miR-122	5.01303	5.11272	5.25952	5.35467	5.22813	5.87882	5.01989	4.98287	5.03795	5.37571	6.47737	5.71193		5.30782	5.43429		0.303933	0.583289
46214	hsa-miR-1250	5.34455	5.7448	5.69016	5.45419	5.23087	5.89334	5.50553	5.67312	5.57479	5.52427	5.93778	5.89822		5.55965	5.68562		0.256182	0.189574
42451	hsa-miR-139-3p	4.82378	5.13927	5.1487	5.06614	4.91134	5.52507	4.92097	4.97484	5.09633	5.15537	5.59577	5.62548		5.10238	5.22813		0.243969	0.307964
42791	hsa-miR-548b-5p	4.63423	5.11341	4.93367	4.94041	5.02314	5.38137	4.79656	5.09314	5.0795	5.08604	5.50244	5.21677		5.00437	5.12908		0.24514	0.22946
19595	hsa-miR-30a*	4.49368	4.70047	4.80192	4.85874	4.7192	5.27093	4.601	4.70128	4.73222	4.91373	5.3256	5.31778		4.80749	4.93194		0.258906	0.318365
11139	hsa-miR-507	5.22807	5.59999	5.58262	5.19847	5.11435	5.45553	5.38807	5.55587	5.60531	5.3	5.62968	5.445		5.36317	5.48732		0.209792	0.130856
42635	hsa-miR-541	4.43819	4.72976	4.64512	5.14238	4.86129	5.6192	4.49204	4.64991	4.68853	5.24875	5.62187	5.4796		4.90599	5.03012		0.420592	0.479743
30493	hsa-miR-548a-5p	4.14492	4.32872	4.2149	4.35715	4.3413	4.57479	4.33587	4.34555	4.23289	4.61903	4.68008	4.49305		4.32696	4.45108		0.147132	0.175741
46633	hsa-miR-1267	5.16137	5.46566	5.38948	4.90754	4.77001	5.27767	5.29589	5.39134	5.41781	4.99467	5.35091	5.26414		5.16196	5.28579		0.274133	0.153708
46462	hsa-miR-1224-5p	4.86194	5.14521	5.09884	5.10696	5.01853	5.43669	4.95797	5.01796	5.12169	5.32133	5.57302	5.41311		5.11136	5.23418		0.188676	0.24088
42788	hsa-miR-924	4.89001	5.35674	5.26777	5.0463	4.79231	5.24057	4.95359	5.23014	5.43177	5.07098	5.42495	5.20813		5.09895	5.21993		0.22604	0.189882
17498	hsa-miR-601	5.25191	6.14337	5.39037	5.57179	5.53977	5.74312	5.96791	5.62184	5.66952	5.48687	5.90139	5.71708		5.60672	5.72743		0.311447	0.179203
42482	hsa-miR-591	4.44483	4.77657	4.91046	4.8679	4.65265	5.17715	4.7412	4.71527	4.8588	4.9241	5.19025	5.12169		4.80492	4.92522		0.247916	0.195549
19016	hsa-miR-217	4.07283	4.49507	4.35079	4.66352	4.43582	5.0188	4.2991	4.27278	4.43871	4.71889	5.06809	4.96075		4.50614	4.62639		0.317662	0.341417
13137	hsa-miR-518e*/hsa-miR-519a*/hsa-miR-519b-5p/hsa-miR-519c-5p/hsa-miR-522*/hsa-miR-523*	5.81504	7.40876	5.41011	5.42025	6.03155	5.63936	6.6741	6.05935	6.00307	5.74205	6.11019	5.85735		5.95418	6.07435		0.751179	0.323666
33043	hsa-miR-544	4.71227	5.23025	5.15148	4.87647	4.71806	5.32806	4.87131	5.09969	5.16431	4.92767	5.41625	5.25833		5.00277	5.12293		0.268728	0.20399
46766	hsa-miR-1208	4.98853	5.21895	5.17314	4.65107	4.53543	5.01524	5.1656	5.19805	5.17619	4.74015	5.06799	4.95479		4.93039	5.05046		0.278134	0.176975
46210	hsa-miR-1249	6.60266	6.89611	6.77396	6.1693	6.07145	6.46483	6.83767	6.84255	6.77958	6.25027	6.53343	6.45004		6.49638	6.61559		0.32762	0.243042
42870	hsa-miR-616	4.94098	5.2532	5.09633	5.15007	4.99363	5.52074	5.12791	5.13765	5.24825	5.22229	5.48092	5.44895		5.15916	5.27766		0.209102	0.152716
42455	hsa-miR-520f	4.76009	4.85635	5.00533	5.00812	4.92312	5.24812	4.89375	4.81157	5.0529	5.18512	5.36148	5.2066		4.96685	5.08524		0.166835	0.206699
42584	hsa-miR-432*	4.48243	4.79914	4.93973	5.09877	4.87942	5.55163	4.61263	4.72321	4.93574	5.08877	5.57444	5.52555		4.95852	5.07672		0.355	0.402377
46796	hsa-miR-1302	4.58847	4.79941	4.92089	4.74376	4.70995	5.06422	4.79715	4.84495	4.89319	4.80058	5.11124	5.08556		4.80445	4.92211		0.167527	0.141182
46917	hsa-miR-205	5.37317	5.82435	5.69767	5.19325	5.10615	5.62791	5.58557	5.78753	5.73152	5.32544	5.51516	5.57979		5.47042	5.5875		0.290064	0.164152
42848	hsa-miR-1180	4.59665	5.14431	5.13411	5.04362	4.84482	5.38634	4.95901	5.01273	5.07365	5.02982	5.45071	5.32536		5.02498	5.14188		0.273132	0.198181
27549	hsa-miR-548d-3p	4.61941	5.35445	5.29629	4.65576	4.70175	5.06781	4.96533	5.32248	5.222	4.84121	5.09951	4.94504		4.94924	5.06593		0.333125	0.182505
42628	hsa-miR-26a-1*	5.04748	5.3219	5.34879	5.0261	4.7643	5.4969	5.14977	5.28215	5.28169	5.0927	5.51822	5.37952		5.16758	5.28401		0.269139	0.154016
46443	hsa-miR-193a-5p	5.25249	5.54999	5.54341	5.69506	5.55639	6.12212	5.41894	5.43476	5.54697	5.72922	6.19312	6.09337		5.61991	5.73606		0.285529	0.335774
42940	hsa-miR-876-5p	4.89555	5.40076	5.31668	5.01132	4.9141	5.42279	5.01943	5.22146	5.35413	5.11794	5.5014	5.44216		5.1602	5.27609		0.246609	0.18884
11144	hsa-miR-512-3p	4.7116	5.20253	5.14486	4.20214	4.20907	4.59239	4.92623	5.14894	5.11271	4.16329	4.60349	4.79605		4.6771	4.79179		0.435403	0.36854
42590	hsa-miR-202*	5.0311	5.5427	5.44071	5.09779	4.98893	5.59104	5.14137	5.39793	5.49384	5.24089	5.5832	5.51899		5.28204	5.39604		0.272557	0.17242
46592	hsa-miR-548j	5.08286	5.423	5.43498	5.02842	4.82239	5.46286	5.12303	5.3859	5.41336	5.00862	5.57462	5.42994		5.20908	5.32258		0.268068	0.21246
42483	hsa-miR-522	NA	4.31673	4.28755	5.13705	5.03624	5.43321	NA	4.3072	4.32814	5.27606	5.47193	5.39105		4.84216	4.95488		0.514208	0.585882
46704	hsa-miR-548i	4.53264	4.92447	4.99998	4.86104	4.56439	5.12876	4.85553	4.91074	4.92793	4.65105	5.21242	5.12793		4.83521	4.9476		0.239522	0.200406
11148	hsa-miR-515-3p	4.69275	5.2213	5.14675	4.94862	4.90595	5.27603	4.81474	5.10495	5.04081	5.0953	5.51833	5.28728		5.0319	5.14357		0.222027	0.238162
46541	hsa-miR-1225-5p	4.89861	5.26796	5.25948	5.00134	4.89745	5.48609	5.16748	5.24694	5.24594	4.97111	5.47886	5.36442		5.13515	5.24579		0.239422	0.173192
42718	hsa-miR-130a*	4.98525	5.44282	5.45813	5.09909	4.90559	5.32612	5.13573	5.40597	5.4209	5.11886	5.33965	5.45104		5.20283	5.31203		0.238505	0.147756
27229	hsa-miR-511	4.65077	5.13379	5.1174	4.70773	4.63978	5.08648	4.75355	4.93801	5.16037	4.89119	5.18328	5.06216		4.88933	4.99809		0.246092	0.167076
46411	hsa-miR-1203	4.6544	5.1469	5.0975	4.90321	4.81821	5.20203	4.97487	4.96664	5.04117	4.96428	5.31826	5.20618		4.97038	5.07857		0.213773	0.149319
32190	hsa-miR-607	4.19798	4.51047	4.34312	4.51775	4.38739	4.79679	4.28855	4.37604	4.36197	4.64053	4.90932	4.82375		4.45892	4.56669		0.203415	0.262506
42608	hsa-miR-942	5.51989	5.89405	5.93155	5.60071	5.33123	5.96238	5.55304	5.88126	5.96384	5.50918	6.01024	5.96264		5.70663	5.81337		0.260052	0.222975
42558	hsa-miR-497*	4.1588	4.23972	4.40853	4.65309	4.41691	4.92839	4.18409	4.25966	4.29026	4.77395	5.06247	4.87465		4.46757	4.57418		0.282869	0.374252
42553	hsa-miR-216a	4.42762	5.05424	4.91406	4.80786	4.87897	5.17334	4.48398	4.88656	4.98426	5.10544	5.32143	5.11231		4.87601	4.98233		0.255861	0.284453
17641	hsa-miR-573	4.55122	4.92506	4.97383	4.9456	4.85138	5.36267	4.81844	4.74686	5.1367	4.94743	5.31891	5.27573		4.93496	5.04068		0.260346	0.239289
46335	hsa-miR-548m	5.36111	5.70652	5.72879	5.30787	5.05143	5.79904	5.51524	5.65763	5.61178	5.26257	5.79421	5.74541		5.49246	5.59781		0.297152	0.191485
42620	hsa-miR-188-5p	4.68477	4.99475	5.1127	5.33746	5.04529	5.78679	4.77893	5.04869	5.11039	5.2364	5.79654	5.62285		5.1603	5.26563		0.372263	0.379042
42918	hsa-miR-19b-2*	4.70889	5.22439	5.21576	4.98419	4.81148	5.3943	4.84372	5.16188	5.24646	5.05738	5.39927	5.26085		5.0565	5.16159		0.265991	0.192589
10987	hsa-miR-193b	5.37714	6.5234	4.59136	4.94009	4.97527	4.28019	5.20911	5.52949	5.80461	5.96294	4.85012	3.9611		5.11457	5.21956		0.78403	0.736379
11085	hsa-miR-373	5.23635	5.59183	5.55175	5.3347	5.05947	5.68679	5.42206	5.53484	5.59616	5.3218	5.65509	5.55593		5.41015	5.51431		0.240195	0.121853
46326	hsa-miR-1233	5.05114	5.42695	5.45652	4.84723	4.73054	5.3086	5.06659	5.35517	5.5494	4.85443	5.39569	5.22437		5.13683	5.24094		0.307296	0.249883
42710	hsa-miR-1296	4.63698		5.04538	4.74652	4.675	5.13297	4.66063	4.94927	5.01452	4.86309	5.12807	5.09002		4.84737	4.95094		0.226342	0.171324
46850	hsa-miR-1237	5.94603	6.27953	6.26929	4.94389	4.92284	5.12581	6.16098	6.22521	6.24751	4.99496	5.33082	5.14231		5.58123	5.68363		0.6544	0.588368
17411	hsa-miR-147b	5.02456	5.30802	5.32435	5.20716	5.20029	5.57498	5.14406	5.28261	5.13793	5.36385	5.68565	5.63304		5.27323	5.37452		0.182429	0.237182
17444	hsa-miR-632	5.05933	5.44178	5.3268	5.17192	5.0593	5.51443	5.25603	5.35959	5.35022	5.22145	5.52058	5.47343		5.26226	5.36355		0.195201	0.1172
42508	hsa-miR-106a*	4.24376	4.54307	4.60362	4.89651	4.69786	5.23599	4.43813	4.47769	4.52263	4.96453	5.28607	5.13609		4.70347	4.80419		0.33702	0.370932
32711	hsa-miR-633	4.35721	4.61087	4.5937	4.50948	4.20582	4.82357	4.62286	4.63015	4.53105	4.35095	4.83593	4.72956		4.51678	4.61675		0.214991	0.16672
42535	hsa-miR-661	4.94363	5.39723	5.28435	4.98463	4.8831	5.51622	4.96997	5.26029	5.3474	5.12485	5.56198	5.3419		5.16819	5.26773		0.265507	0.203747
46729	hsa-miR-302d*	5.11977	5.47594	5.43551	4.80635	4.74955	5.12285	5.16929	5.38139	5.40628	4.93655	5.27184	5.13817		5.11833	5.21725		0.303921	0.174929
46803	hsa-miR-503	5.20525	5.43288	5.46138	4.79688	4.67391	5.26544	5.30223	5.33428	5.53372	4.63959	5.37205	5.24706		5.13929	5.23815		0.329856	0.308867
46647	hsa-miR-1324	4.81951	4.93865	5.06839	4.45928	4.37752	4.5894	4.95173	4.99096	5.03698	4.47047	4.85554	4.53963		4.70879	4.80755		0.27592	0.242806
42480	hsa-miR-485-5p	5.01349	5.43967	5.28735	5.47873	5.42338	6.014	5.11533	5.1818	5.34184	5.50542	6.08587	6.01819		5.44277	5.54141		0.327543	0.418509
46675	hsa-miR-1181	4.96072	5.27361	5.14042	5.01142	4.9578	5.64974	5.09631	5.12761	5.11142	5.10345	5.64279	5.50347		5.16562	5.26417		0.266689	0.243558
10990	hsa-miR-196a	5.34433	5.54719	5.63561	5.38275	5.25504	5.75474	5.33709	5.52594	5.54558	5.49481	5.86536	5.73205		5.48661	5.58347		0.191008	0.186999
29529	hsa-miR-369-3p	4.5045	4.56233	4.62379	5.0014	4.85423	5.37424	4.49399	4.66071	4.57962	5.02854	5.40571	5.3303		4.82008	4.91648		0.330358	0.395105
42828	hsa-miR-769-3p	4.58015	5.07424	5.04115	5.00548	4.96681	5.23575	4.6423	4.97246	5.32453	5.06322	5.27414	5.20439		4.98393	5.08017		0.218467	0.25155
17535	hsa-miR-548a-3p	4.78341	4.84426	4.95653	4.71252	4.60856	5.06722	4.87463	4.82873	4.89955	4.77368	5.05717	5.1131		4.82875	4.92448		0.165822	0.132816
46695	hsa-miR-1228	5.26886	5.55239	5.51978	5.05002	4.93267	5.27797	5.35283	5.48931	5.62346	5.07907	5.38934	5.23984		5.26695	5.36231		0.246708	0.189933
30442	hsa-miR-802	4.00186	NA	4.08072	4.15684	4.03519	4.38386	4.09219	4.03974	4.03001	4.21255	4.59655	4.38826		4.13169	4.22655		0.152472	0.225752
42447	hsa-miR-556-3p	4.56449	5.02	5.05722	5.04923	4.8854	5.35448	4.75903	5.03165	5.03478	5.06822	5.33714	5.26845		4.98847	5.08321		0.258364	0.204508
21501	hsa-miR-891b	4.53679	4.96908	5.07562	4.99005	4.86194	5.31743	4.52846	5.0075	5.16473	5.03164	5.38463	5.19811		4.95848	5.05251		0.257222	0.290237
42493	hsa-miR-892b	4.97251	5.17301	5.18669	5.26641	5.08908	5.70866	5.11084	5.095	5.30054	5.18805	5.69548	5.5688		5.23272	5.32645		0.253645	0.250919
28520	hsa-miR-454*	4.90684	5.26943	5.27464	5.13868	4.89035	5.59224	5.03306	5.15145	5.23323	5.02485	5.63082	5.55896		5.1787	5.27206		0.26348	0.262796
11155	hsa-miR-518a-3p	4.94434	5.30567	5.25909	5.04136	4.81763	5.41381	5.02789	5.21749	5.23706	4.97594	5.54215	5.3381		5.13032	5.22311		0.231506	0.207095
42607	hsa-miR-653	4.51274	4.98871	5.03374	5.1491	5.07916	5.74279	4.83922	4.89183	4.90871	5.24807	5.58546	5.5852		5.08437	5.17642		0.394005	0.348111
31076	hsa-miR-559	3.99055	4.42574	4.11651	4.57626	4.3926	4.51458	NA	NA	NA	4.34846	4.51003	4.42286		4.33604	4.42712		0.231684	0.0808694
27546	hsa-miR-380	4.91273	5.26034	5.19531	4.85514	4.56138	5.08754	4.98558	5.17587	5.14302	4.81416	5.18273	5.11388		4.97874	5.06921		0.257628	0.14405
46565	hsa-miR-1207-5p	4.47758	4.84426	4.81412	5.51273	5.37942	5.94318	4.58962	4.72911	4.86935	5.55927	5.93857	5.82812		5.16188	5.25234		0.542389	0.59267
42690	hsa-miR-615-5p	4.8972	5.50314	5.24213	5.26871	5.11685	5.54196	4.99363	5.20203	5.45637	5.24962	5.69137	5.51838		5.26167	5.3519		0.241293	0.251056
42729	hsa-miR-34c-3p	3.8939	4.32437	4.35549	4.22305	4.24652	4.68228	4.1418	4.12075	4.12884	4.12504	4.47461	5.27462		4.2876	4.37761		0.254001	0.460715
29328	hsa-miR-582-3p	4.10589	4.30183	4.332	4.71856	4.56237	5.08695	4.26488	4.22172	4.34599	4.58825	5.13527	5.09007		4.51794	4.6077		0.3513	0.411434
46747	hsa-miR-1263	4.90184	5.17553	5.07573	4.67256	4.58738	5.01463	4.99863	5.053	5.20846	4.77475	4.98563	4.94551		4.90461	4.99433		0.232064	0.141411
46440	hsa-miR-1287	5.22418	5.61099	5.51078	5.08806	5.10602	5.34382	5.36422	5.1758	5.40262	5.50348	5.56057	5.41135		5.31398	5.40301		0.214562	0.132753
33596	hsa-miR-126*	5.27764	4.97195	5.23485	4.89937	4.6571	5.08876	4.7927	5.03907	4.98305	4.8586	5.0957	5.89304		5.02161	5.11036		0.230567	0.399595
46416	hsa-miR-1293	5.05206	5.53985	5.40037	5.40571	5.22991	5.83643	5.20688	5.33529	5.3557	5.42818	5.90747	5.75795		5.41072	5.49858		0.268094	0.272615
46735	hsa-miR-1179	4.90786	5.31678	5.18865	4.88548	4.75999	5.17293	5.12946	5.21485	5.20663	4.98437	5.18109	5.03831		5.03862	5.12579		0.217303	0.0950684
46860	hsa-miR-1205	5.31612	5.62704	5.73667	4.21862	4.05652	4.51826	5.58632	5.68435	5.71177	4.14607	4.40894	4.4557		4.9122	4.99886		0.73788	0.733965
11154	hsa-miR-517c	5.17122	5.52539	5.51991	5.36418	5.06825	5.85238	5.31211	5.46594	5.43962	5.25439	5.82784	5.70989		5.41689	5.50163		0.281682	0.224477
46584	hsa-miR-1468	5.41657	5.69728	5.67314	5.08294	4.97495	5.41536	5.53653	5.69081	5.65479	5.19599	5.29183	5.39854		5.3767	5.46141		0.297128	0.19941
17630	hsa-miR-588	4.53575	4.84619	4.98572	5.16052	4.98011	5.48825	4.71413	4.71361	5.00183	5.19152	5.47953	5.39385		4.99942	5.08241		0.317469	0.330073
46222	hsa-miR-1228*	5.08461	5.38345	5.11586	5.51662	5.34045	5.88506	5.17206	5.12674	5.33322	5.54201	5.88098	5.76844		5.38768	5.47058		0.29394	0.312557
17594	hsa-miR-587	3.94452	4.23462	4.15008	4.62359	4.30787	5.02695	3.96913	4.14949	4.12616	4.5982	5.06835	4.87206		4.38127	4.4639		0.386452	0.448933
46355	hsa-miR-548p	4.68976	4.81423	5.00453	4.11651	3.9973	4.30309	4.70084	4.83571	5.00547	4.16709	4.42303	4.28787		4.48757	4.57		0.406674	0.328904
42926	hsa-miR-92a-1*	4.791	5.28593	5.2851	5.39318	5.28728	5.98101	4.95846	5.21072	5.25204	5.37588	5.95324	5.76741		5.33725	5.41963		0.380472	0.372022
46408	hsa-miR-1322	5.17517	5.55124	5.4714	5.11624	5.00384	5.42502	5.26704	5.43476	5.44007	5.24187	5.50007	5.35171		5.29049	5.37259		0.2212	0.103279
46235	hsa-miR-524-5p	4.93622	5.18452	5.17735	4.65709	4.57003	4.96034	5.04217	5.09525	5.22529	4.67651	5.02477	4.91096		4.91426	4.99582		0.256708	0.186918
46501	hsa-miR-1305	4.96763	5.15913	5.04481	4.72097	4.71339	5.24958	5.05662	5.12354	5.07832	4.82868	5.16846	5.0856		4.97592	5.05687		0.222346	0.118537
42660	hsa-miR-144*	4.21815	4.64099	4.62007	5.00171	4.57003	5.16512	4.41352	4.55695	4.30394	4.77542	5.20031	5.44455		4.70268	4.78245		0.33653	0.453643
42562	hsa-miR-105*	4.46892	5.12759	4.96099	4.91726	4.73382	5.13015	4.71392	4.87775	5.03061	4.90089	5.26444	5.02924		4.88979	4.96948		0.253614	0.185872
46517	hsa-miR-1266	4.94649	5.18371	5.16731	4.53844	4.46362	4.84788	4.99186	5.10171	5.1857	4.59623	4.93109	4.81042		4.85791	4.93617		0.305726	0.21174
42734	hsa-miR-2110	4.07213	4.40489	4.26271	4.91563	4.71946	5.22015	4.05551	4.24198	4.38218	4.83677	5.34599	5.19568		4.59916	4.67635		0.431035	0.530002
46223	hsa-miR-1306	5.12067	5.42694	5.37307	5.00922	4.7893	5.41943	4.98248	5.34326	5.4336	5.03005	5.39069	5.41989		5.18977	5.26666		0.260896	0.204618
42572	hsa-miR-154*	4.45998	5.07398	4.62521	5.29671	5.09462	5.53256	4.50237	4.63112	4.8486	5.42093	5.58131	5.55586		5.01384	5.09003		0.404233	0.486226
11159	hsa-miR-518e	4.88745	5.2981	5.30449	4.69597	4.63154	5.01683	5.02173	5.21639	5.33237	4.73283	5.06833	4.91167		4.97239	5.04722		0.289191	0.213651
11045	hsa-miR-302c*	5.15235	6.24195	5.46712	5.24063	5.42068	5.63244	5.4713	6.07493	5.58014	5.37522	5.61713	5.48462		5.52586	5.60056		0.389749	0.247648
11021	hsa-miR-220a	4.84199	5.2112	5.16678	4.8295	4.74652	5.19395	4.89907	5.0052	5.11727	4.94125	5.28416	5.18093		4.99832	5.07131		0.213687	0.148584
42450	hsa-miR-517b	5.30852	5.63592	5.64988	5.3997	5.22216	5.62695	5.48768	5.60309	5.54613	5.45257	5.69105	5.50051		5.47385	5.54684		0.188081	0.0877422
46750	hsa-miR-1254	5.16598	5.49712	5.53476	4.73374	4.67003	5.23012	5.27737	5.48053	5.44684	4.83967	5.19012	5.03498		5.13863	5.21159		0.36826	0.245757
46606	hsa-miR-1288	4.99513	5.22168	5.21216	4.69651	4.66557	5.07618	4.94116	5.15731	5.23941	4.69199	5.17042	5.09859		4.97787	5.04981		0.245354	0.202123
42622	hsa-miR-579	4.18151	4.56735	4.45422	4.87674	4.73037	5.32038	4.32811	4.29378	4.4678	4.90185	5.29482	5.275		4.68843	4.76023		0.390654	0.460576
42808	hsa-miR-874	5.3462	7.43813	5.33073	5.58629	6.0124	5.57745	5.98782	6.18857	5.88887	5.92712	6.35198	5.37267		5.88187	5.95284		0.801215	0.333902
42504	hsa-miR-593	5.38794	5.66785	5.79738	5.55819	5.35589	5.91919	5.50299	5.72881	5.60804	5.57353	5.86736	5.83135		5.61441	5.68535		0.223831	0.147016
45745	hsa-miR-302f	5.19563	5.54544	5.55138	5.06789	4.85168	5.33244	5.25384	5.43119	5.45823	5.15968	5.41227	5.25092		5.25741	5.32769		0.275448	0.122049
11113	hsa-miR-448	4.07141	4.60838	4.80124	4.80736	4.63531	5.02851	4.36883	4.45265	4.47111	4.88269	5.18367	5.00615		4.6587	4.72752		0.324706	0.340513
45736	hsa-miR-548f	4.46293	4.61023	4.58806	4.4977	4.24504	4.79945	4.49362	4.52806	4.49525	4.4944	4.76618	4.83307		4.5339	4.60176		0.183882	0.155264
46320	hsa-miR-31*	4.83602	5.13525	5.0559	4.52985	4.32436	4.79053	4.9009	4.97845	5.04089	4.50446	4.86528	4.78264		4.77865	4.84544		0.308462	0.189513
11149	hsa-miR-515-5p	4.19405	4.40489	4.39374	4.41738	4.24992	4.84638	4.41465	4.29071	4.26326	4.2067	4.88975	4.83333		4.41772	4.48307		0.229205	0.301482
42801	hsa-miR-92a-2*	4.88864	5.43247	5.34844	5.23873	5.12018	5.55916	5.0114	5.17727	5.42302	5.29704	5.60044	5.46876		5.2646	5.32966		0.238682	0.213056
46558	hsa-miR-1268	4.98136	5.40474	5.25291	5.69736	5.47305	6.19926	5.16739	5.13167	5.10049	5.67757	6.20558	6.11307		5.50145	5.56596		0.416591	0.506958
46414	hsa-miR-548h	5.08552	5.41666	5.38196	5.4435	5.24163	5.81414	5.27956	5.3385	5.33419	5.38209	5.76176	5.67276		5.39723	5.46148		0.244106	0.202747
46614	hsa-miR-1323	5.07973	5.44106	5.38851	4.66788	4.70524	5.11173	5.29391	5.19147	5.36486	4.73751	5.13325	5.04018		5.06569	5.12686		0.327296	0.222654
17459	hsa-miR-580	4.20648	4.64869	4.73403	5.21056	5.00669	5.62539	4.39771	4.52033	4.55784	5.26166	5.58527	5.47517		4.9053	4.96633		0.491024	0.532604
15619	hsa-miR-649	4.71215	5.14334	5.18146	4.89407	4.80796	5.181	4.92591	5.0016	4.96464	4.95248	5.28167	5.15826		4.98666	5.04742		0.207904	0.141342
42942	hsa-miR-134	4.22973	4.44904	4.38571	4.49453	4.21319	4.69714	4.26322	4.36727	4.39937	4.40132	4.78985	4.6128		4.41156	4.47231		0.180514	0.192708
17394	hsa-miR-651	5.03134	5.31352	5.5866	5.47401	5.26839	6.00712	5.18074	5.31246	5.34385	5.34387	5.96664	5.89698		5.44683	5.50742		0.333599	0.334926
13178	hsa-miR-18a*	4.88133	5.42601	5.34051	5.15913	5.11119	5.58947	5.08873	5.27938	5.28406	5.12465	5.61242	5.48003		5.25127	5.31155		0.25213	0.202622
46869	hsa-miR-1258	5.46597	8.00497	5.63292	5.61159	5.59685	5.84249	6.04449	6.21581	6.00068	6.3896	5.8741	5.99031		6.0258	6.08583		0.977145	0.185517
46634	hsa-miR-1281	6.37911	6.25526	6.24552	5.98283	6.01998	6.21036	6.54479	6.13001	6.32042	5.85743	6.37436	6.22497		6.18218	6.242		0.151641	0.234979
42556	hsa-miR-889	4.58924	4.81167	4.76538	3.89103	3.76119	3.99915	4.71173	4.65326	4.84322	3.84864	4.05977	4.05522		4.30294	4.36197		0.471184	0.421358
11018	hsa-miR-218	5.1898	4.91968	5.02302	4.86623	4.69642	5.30797	4.91452	4.92853	4.97781	5.00844	5.3205	5.20128		5.00052	5.05851		0.222667	0.164723
46295	hsa-miR-1286	4.46199	4.65538	4.5128	4.54602	4.56508	5.05272	4.46975	4.44218	4.52845	4.56916	5.07467	5.04579		4.63233	4.68833		0.215654	0.291605
42442	hsa-miR-498	6.53219	7.8741	5.82459	5.93686	6.71525	6.04306	6.57066	7.11058	6.39572	6.53612	6.25385	6.39062		6.48767	6.54293		0.763769	0.300494
46705	hsa-miR-548k	4.74297	4.92413	5.02644	4.82375	4.71771	5.06607	4.68635	5.00342	5.01496	4.91872	5.10406	4.90296		4.88351	4.93841		0.145751	0.143323
13130	hsa-miR-517*	4.45144	4.70139	4.6551	4.55724	4.65443	5.03587	4.57355	4.51953	4.62271	4.68053	5.01565	4.97004		4.67591	4.73034		0.197779	0.210687
42771	hsa-miR-877*	5.61067	5.98838	5.85332	5.33688	5.31704	5.70394	5.7344	5.83412	5.84204	5.42502	5.72289	5.57571		5.63504	5.68903		0.271241	0.161374
17634	hsa-miR-567	4.36365	4.75625	4.63042	4.84808	4.65868	5.12586	4.46178	4.53586	4.60701	4.8928	5.18613	5.00769		4.73049	4.78188		0.253202	0.289924
46266	hsa-miR-1825	5.36996	5.64115	5.61188	5.28897	5.1956	5.3676	5.45379	5.6294	5.70191	5.18903	5.42958	5.37498		5.41252	5.46311		0.177859	0.183725
42672	hsa-miR-323b-5p	4.53264	5.07824	5.02902	5.2049	5.10668	5.56101	4.96421	4.85243	5.11678	5.14751	5.51684	5.21608		5.08542	5.13564		0.331575	0.22886
17577	hsa-miR-613	4.15071	4.48929	4.68313	4.59468	4.46774	4.88534	4.32271	4.41933	4.49525	4.52553	5.00865	4.79841		4.54515	4.59498		0.245729	0.257784
42578	hsa-miR-501-3p	4.4233	4.7058	4.84813	4.94877	4.81467	5.4115	4.50549	4.58927	4.82564	4.92897	5.2998	5.30123		4.8587	4.9084		0.325178	0.340284
42609	hsa-miR-135a*	4.57443	5.32268	4.92482	5.13166	5.26664	5.52806	4.88711	4.86349	4.92765	5.34501	5.59562	5.42718		5.12471	5.17434		0.336107	0.319537
11168	hsa-miR-520d-3p	4.731	5.22441	5.2186	5.15123	4.96254	5.45897	4.70934	4.95692	5.28132	5.21982	5.46411	5.4122		5.12446	5.17395		0.25	0.288982
42633	hsa-miR-885-3p	4.55402	4.70093	4.66703	5.38649	5.21724	5.71291	4.48739	4.69656	4.7299	5.45232	5.71088	5.44733		5.03977	5.0874		0.467873	0.508334
11005	hsa-miR-204	6.02328	5.92275	5.89143	5.27452	4.98442	5.59331	5.67329	5.83642	5.90119	5.33411	5.66688	5.5585		5.61495	5.66173		0.412757	0.20298
42843	hsa-miR-654-5p	4.2447	4.78313	4.22335	4.71106	4.86831	5.03981	NA	4.31447	4.27821	4.78251	5.10328	4.97862		4.64506	4.69142		0.336814	0.378567
33407	hsa-miR-626	4.62907	5.21696	4.97113	4.79226	4.69102	5.17681	4.68898	4.94522	4.92888	4.83792	5.21688	5.13612		4.91288	4.959		0.24893	0.193155
21702	hsa-miR-219-1-3p	4.3095	5.04953	4.78811	4.99738	4.93032	5.32367	4.73156	4.74489	4.64114	5.05159	5.34463	5.15522		4.89976	4.94484		0.338664	0.280425
13170	hsa-miR-380*	4.03227	4.61277	4.27787	4.6459	4.57328	5.02293	4.11147	4.23753	4.33709	4.67408	5.07171	5.00335		4.5275	4.57254		0.339533	0.406283
14270	hsa-miR-493	4.5586	5.36655	5.05891	4.30783	4.30828	4.7312	4.88175	4.98585	5.32211	NA	4.36061	4.2835		4.7219	4.76676		0.423895	0.438218
11171	hsa-miR-521	4.32634	4.59895	4.48109	4.62253	4.57397	5.01734	4.36614	4.47974	4.42399	4.56746	5.04955	4.99904		4.60337	4.64765		0.22992	0.299632
11093	hsa-miR-379	4.6755	4.36694	4.46352	4.99802	4.79365	5.51192	4.30214	4.35381	4.38276	4.94168	5.58955	5.4951		4.80159	4.84417		0.415289	0.58923
10976	hsa-miR-182*	4.12966	4.32171	4.61209	4.63509	4.36072	4.88743	4.2014	4.18017	4.29239	4.6249	4.98774	4.91325		4.49112	4.53331		0.271579	0.361154
42674	hsa-miR-431*	4.81098	5.27598	5.22103	4.81731	4.63972	5.3564	4.68995	4.99421	5.25475	4.81548	5.35635	5.26198		5.02024	5.06212		0.299494	0.271136
27536	hsa-miR-190	5.38842	5.7686	5.30991	4.81501	4.69275	5.35809	5.24536	5.43249	5.35707	4.82522	5.41125	5.30255		5.22213	5.26232		0.399615	0.224979
17612	hsa-miR-555	4.06922	4.24632	4.2727	4.12564	NA	4.1687	4.11708	4.22755	4.31249	NA	4.26765	4.15712		4.17652	4.21638		0.0840911	0.0796308
42543	hsa-miR-608	4.4765	4.83628	4.63105	5.23359	5.08809	5.45984	4.54373	4.58828	4.62027	5.19084	5.50968	5.50556		4.95422	4.99306		0.373682	0.463332
46625	hsa-miR-1303	4.63921	4.97883	4.85635	4.65337	4.56883	4.91983	4.73571	4.84181	4.91327	4.63917	4.99703	4.7216		4.7694	4.8081		0.170114	0.133532
13147	hsa-miR-96	4.90442	5.36007	5.38676	5.29293	5.19609	5.71908	5.00702	5.19939	5.20644	5.36846	5.66431	5.63687		5.30989	5.34708		0.265894	0.26165
17592	hsa-miR-604	NA	4.56125	4.35078	4.80993	4.87237	5.14238	NA	4.254	4.33053	4.87552	5.36967	5.08757		4.74734	4.78346		0.303106	0.482198
32731	hsa-miR-190b	4.94793	5.55987	5.51637	5.57219	5.45691	5.96368	5.13122	5.35188	5.43175	5.52113	5.93118	5.86619		5.50282	5.53889		0.325776	0.30789
46507	hsa-miR-921	5.31899	6.51625	4.18957	5.1011	5.49051	5.3542	5.27603	5.40606	4.87169	5.77378	5.57282	5.283		5.32844	5.3639		0.746541	0.30658
17347	hsa-miR-708*	4.38394	4.80523	4.82506	4.92257	4.81889	5.18538	4.552	4.66136	4.71742	4.86653	5.21936	5.1353		4.82351	4.85866		0.258589	0.268183
29379	hsa-miR-452	5.1087	5.79377	5.01471	4.9308	5.04135	5.38488	5.13416	5.43162	5.18539	5.04366	5.43092	5.25742		5.21237	5.24719		0.324385	0.158682
17902	hsa-miR-15b*	4.96247	5.4775	5.40024	5.17899	5.0672	5.59619	5.08242	5.24116	5.26029	5.19132	5.59015	5.52131		5.28043	5.31444		0.248896	0.198045
42667	hsa-miR-302b*	4.26884	4.51573	4.51595	5.02872	4.88071	5.38719	4.32151	4.42678	4.39321	4.96428	5.39244	5.29676		4.76619	4.79916		0.409972	0.481344
46363	hsa-miR-1272	5.29231	6.0254	5.17691	5.0705	5.17801	5.36856	5.67902	5.56801	5.41647	5.06917	5.32698	5.24843		5.35195	5.38468		0.345683	0.220317
46642	hsa-miR-1276	4.89509	5.66523	5.13553	4.96185	5.03193	5.29776	4.83784	5.13892	5.0074	5.37363	5.568	5.25574		5.16457	5.19692		0.283036	0.261002
17569	hsa-miR-563	4.20517	4.40262	4.45024	4.74225	4.57317	4.96399	4.14995	4.42829	4.29977	4.77105	5.00898	4.86961		4.55624	4.58794		0.26804	0.343657
17652	hsa-miR-558	4.133	4.44629	4.51421	4.72964	4.69818	5.20372	4.25443	4.3725	4.42759	4.70562	5.14902	5.00604		4.62084	4.65253		0.357043	0.363808
27551	hsa-miR-612	5.02053	5.71082	5.35592	5.1784	5.06656	5.49522	5.20449	5.39949	5.31821	5.09902	5.57311	5.41979		5.30458	5.33568		0.267309	0.167953
46259	hsa-miR-885-5p	6.21033	6.35624	6.19635	5.73841	5.72631	5.94103	6.28882	6.16978	6.21476	5.78849	5.97492	5.90949		6.02811	6.05771		0.265243	0.195929
30592	hsa-miR-599	4.05559	4.59149	4.61883	4.73308	4.58997	4.96656	4.28003	4.42325	4.44646	4.72515	5.03244	4.82426		4.59259	4.62193		0.299553	0.2854
46710	hsa-miR-3157	NA	5.20709	5.08147	4.74289	4.63242	5.04035	4.89618	4.9157	5.1339	4.81346	5.13881	4.91822		4.94085	4.96938		0.242317	0.134864
17886	hsa-miR-301b	4.56808	4.98264	5.21379	5.02767	4.79844	5.3612	4.69904	4.78299	5.04781	4.9147	5.36498	5.31263		4.99197	5.02036		0.284265	0.274115
17946	hsa-miR-192*	4.62168	5.08003	5.06742	4.53821	4.32959	4.83784	4.78059	4.98224	4.94593	4.39565	4.79588	4.73181		4.74579	4.77202		0.30178	0.208974
42896	hsa-miR-450b-5p	4.41584	5.02548	4.93678	4.89789	4.68112	4.99039	4.59709	4.69006	4.86728	4.79016	5.12323	5.0323		4.82458	4.85002		0.233867	0.200655
46738	hsa-miR-1182	4.90061	5.13348	5.15048	5.12361	4.99067	5.52692	4.969	4.95794	4.99637	5.14715	5.48334	5.40129		5.13763	5.15918		0.214336	0.231091
17474	hsa-miR-421	4.43559	5.24607	4.97002	4.98537	4.87003	5.29292	4.61646	4.80031	4.96801	4.99417	5.39256	5.15451		4.96667	4.98767		0.308628	0.270222
28889	hsa-miR-888	4.42314	4.63948	4.63105	4.66989	4.53828	4.99846	4.50456	4.47661	4.53365	4.67023	4.97436	4.86442		4.65005	4.67064		0.192996	0.206783
17393	hsa-miR-603	5.04916	5.50218	5.38983	4.6221	4.58684	4.97426	5.03372	5.38423	5.54382	4.42389	4.95389	4.89406		5.02073	5.03894		0.378989	0.395136
46918	hsa-miR-375	5.28405	5.84859	5.6098	4.56423	4.55045	4.7831	5.41284	5.64789	5.4288	4.61412	5.15933	4.46973		5.1067	5.12212		0.555584	0.477506
29460	hsa-miR-553	5.30816	5.98732	5.36823	5.25378	5.22313	5.64326	5.36873	5.45088	5.21588	5.41192	5.78649	5.63962		5.46398	5.47892		0.297212	0.203483
17917	hsa-miR-873	4.61681	5.14217	5.10673	4.50541	4.36371	4.9603	4.92069	4.86667	5.07979	4.39216	4.77411	4.74757		4.78252	4.79683		0.33037	0.231081
46806	hsa-miR-1227	5.7233	6.00476	5.92437	5.57021	5.44809	5.96939	5.68958	5.89648	5.8818	5.48415	5.92462	5.84574		5.77335	5.78706		0.229938	0.170043
17853	hsa-miR-30d*	4.95523	5.36478	5.21014	5.24308	5.09711	5.49121	4.97931	5.19133	5.1969	5.1972	5.56208	5.30828		5.22692	5.23918		0.189771	0.191005
42789	hsa-miR-15a*	4.20777	4.86361	4.84109	4.83712	4.67508	5.06467	4.42618	4.58881	4.62369	4.71152	5.15687	5.03376		4.74822	4.75681		0.292375	0.280735
13179	hsa-miR-455-5p	4.57965	5.20849	5.04359	5.05913	4.87033	5.40889	4.67071	4.79699	4.84815	5.12152	5.48472	5.29144		5.02834	5.03559		0.284515	0.316152
46617	hsa-miR-1197	4.93477	5.18903	5.07257	4.84398	4.7094	5.27016	4.78627	4.91128	5.00416	4.86429	5.34799	5.1471		5.00332	5.01018		0.213054	0.20693
46717	hsa-miR-1256	4.47109	4.8625	4.79727	4.66462	4.19374	4.57029	4.55915	4.68071	4.96986	4.24482	4.64636	4.4982		4.59325	4.59985		0.2426	0.238179
42555	hsa-miR-208b	4.43486	4.88022	4.33964	4.8076	4.78151	4.96855	NA	4.42157	4.30217	4.81168	5.10022	4.90637		4.70206	4.7084		0.254147	0.335663
17490	hsa-miR-571	5.05802	5.41552	5.35413	5.27754	5.22182	5.72364	5.13405	5.20961	5.18937	5.29335	5.70112	5.55588		5.34178	5.34723		0.223804	0.228464
28950	hsa-miR-455-3p	4.23867	4.51844	4.32298	4.47629	4.23759	4.80092	4.17613	4.21582	4.38276	4.39333	4.79387	4.66529		4.43248	4.43787		0.21568	0.245476
17625	hsa-miR-627	5.0734	5.95379	5.434	5.40374	5.43549	5.63438	5.84409	5.18916	5.33708	5.16065	5.78033	5.65015		5.48913	5.49358		0.290875	0.302524
46779	hsa-miR-1206	4.83632	5.17472	5.06611	4.83741	4.74905	5.12788	4.77289	4.89143	5.05454	4.9067	5.15619	5.03391		4.96525	4.96927		0.179001	0.137788
17570	hsa-miR-589*	4.56524	5.02614	4.91343	4.59283	4.28585	5.00179	4.73818	4.61138	4.77498	4.59268	4.89301	4.79792		4.73088	4.73469		0.296124	0.114954
46929	hsa-miR-548n	5.56772	5.99522	5.79835	4.94492	4.97974	5.32237	5.66423	5.70655	5.63187	5.07202	5.34026	5.19418		5.43472	5.43485		0.429792	0.269727
42971	hsa-miR-96*	4.23102	4.67528	4.64313	4.72177	4.61344	5.07322	4.24622	4.41426	4.51221	4.79655	5.06125	4.92667		4.65964	4.65953		0.268804	0.317553
46301	hsa-miR-621	4.92778	5.27219	5.2929	4.60754	4.64117	5.09553	4.86986	5.04652	5.20331	4.67725	5.10798	4.92688		4.97285	4.97197		0.300858	0.188094
11013	hsa-miR-181a*	4.82258	5.04378	5.07694	4.81894	4.64868	5.04172	4.83359	4.87824	4.86162	4.80609	5.09755	4.96732		4.90878	4.9074		0.171657	0.108079
29562	hsa-miR-199a-5p	5.26928	5.6152	5.69789	4.50311	4.58757	4.91857	5.31303	5.46317	5.45785	4.49819	4.92663	4.91332		5.0986	5.09537		0.510553	0.382696
11092	hsa-miR-378*	4.37301	4.91826	4.97459	4.74391	4.67703	5.02783	4.56697	4.55184	4.76481	4.79369	5.04993	4.93336		4.78577	4.77677		0.243206	0.197067
29883	hsa-miR-606	3.98297	4.33225	4.14125	4.39527	4.38536	4.57947	4.09662	4.20269	4.07447	4.39519	4.53461	4.44935		4.30276	4.29216		0.210319	0.193771
42956	hsa-miR-545*	4.27886	4.76025	4.63373	5.11771	4.90669	5.42053	4.2844	4.42157	4.55886	5.04444	5.41539	5.32794		4.85296	4.8421		0.395312	0.484509
46940	hsa-miR-548g	4.50431	4.83197	5.39093	4.08969	4.1682	4.20481	4.84565	4.72321	4.83655	4.19842	4.35768	4.15712		4.53165	4.51977		0.502704	0.319057
17817	hsa-miR-875-3p	4.82719	5.3717	4.93133	4.85823	4.71056	5.17552	4.80235	4.94931	4.9743	4.85043	5.20137	5.01473		4.97909	4.96542		0.246897	0.140185
17445	hsa-miR-610	5.14873	6.08924	5.28738	5.39396	5.42592	5.8389	5.1775	5.31978	5.32753	5.52699	5.92647	5.81997		5.53069	5.51637		0.358258	0.299869
42512	hsa-miR-136*	5.07512	5.00901	5.07859	4.79449	4.69619	5.1955	4.69995	4.89754	4.9841	4.8107	5.22227	5.14286		4.97482	4.95957		0.190186	0.198304
46381	hsa-miR-1298	5.53097	5.35335	5.33025	5.21412	5.04064	5.55791	5.1675	5.22384	5.33627	5.18689	5.55402	5.46654		5.33787	5.32251		0.194764	0.159177
17593	hsa-miR-650	4.52649	4.83622	4.47285	4.82354	4.73227	5.03886	4.46161	4.67743	4.61243	4.83155	4.94397	4.805		4.73837	4.722		0.210975	0.173181
13171	hsa-miR-429	4.19471	4.61189	4.5363	4.48863	4.43718	4.8722	4.10335	4.34022	4.41049	4.54141	4.85449	4.79178		4.52349	4.50696		0.221966	0.283933
42692	hsa-miR-127-5p	4.43933	4.48623	4.32942	4.68398	4.68925	5.31533	4.13976	4.18033	4.25124	4.74451	5.29729	5.22475		4.65726	4.63965		0.351858	0.52869
11073	hsa-miR-34b*	5.11404	5.20768	4.95313	5.15627	4.95253	5.45965	4.82778	4.77594	4.92286	5.19724	5.52322	5.48933		5.14055	5.12273		0.188553	0.330922
17289	hsa-miR-616*	5.14077	5.53058	5.42974	5.16405	5.07798	5.57353	5.18912	5.22664	5.2875	5.16253	5.50145	5.43062		5.31944	5.29965		0.217108	0.137386
17851	hsa-miR-200c*	4.94092	5.33401	5.12853	5.12696	5.08122	5.17784	4.87342	5.07417	5.18105	4.96467	5.31648	5.25539		5.13158	5.11086		0.128091	0.171574
28251	hsa-miR-770-5p	4.44151	4.75536	5.07013	4.77584	4.65083	5.16708	4.44973	4.52962	4.53261	4.8855	5.21442	5.1094		4.81013	4.78688		0.268493	0.328951
46567	hsa-miR-3176	4.99354	5.45459	5.37712	5.06192	4.92351	5.39913	5.12461	5.10553	5.27845	4.89626	5.35755	5.30465		5.20164	5.17784		0.234079	0.170793
42766	hsa-miR-554	NA	4.54201	4.29856	4.22492	4.18944	4.24008	4.2321	4.38464	4.27449	4.20959	4.3016	4.2326		4.299	4.2725		0.141436	0.0641989
21498	hsa-miR-654-3p	5.22699	5.47879	5.34189	5.14492	4.98812	5.43363	5.13138	5.26022	5.25366	5.10033	5.37993	5.32885		5.26905	5.24239		0.185733	0.108942
42772	hsa-miR-566	4.68362	5.30623	5.27659	4.7721	4.64244	5.04595	4.84362	4.81832	4.87802	4.78177	5.21657	5.01777		4.95449	4.92601		0.296597	0.163914
23767	hsa-miR-759	4.23618	4.58999	4.31813	4.9262	4.81118	5.2352	NA	4.17154	4.14447	4.6845	5.19373	5.09059		4.68615	4.65697		0.379967	0.49376
46361	hsa-miR-1278	5.13778	5.19121	5.26859	4.96559	4.81674	5.34434	4.8265	4.937	5.04127	5.07254	5.41769	5.25194		5.12071	5.09116		0.196774	0.214065
17349	hsa-miR-595	5.1355	5.62591	5.39384	5.45079	5.42426	5.8704	5.15952	5.23196	5.44046	5.50221	5.80318	5.57588		5.48345	5.4522		0.24645	0.234644
42544	hsa-miR-582-5p	4.64961	4.79054	5.04321	4.97084	4.82942	5.23024	4.49971	4.78556	4.85974	4.86563	5.19012	5.11819		4.91898	4.88649		0.205952	0.247715
42570	hsa-miR-194*	5.09367	5.59847	5.14817	5.16067	5.13644	5.43249	5.15724	5.1803	4.98026	5.16237	5.48245	5.4065		5.26165	5.22819		0.204746	0.184159
42496	hsa-miR-181c	4.40641	4.84719	4.54508	4.62787	4.44293	4.90535	4.32964	4.35204	4.46288	4.70628	4.93134	4.77243		4.62914	4.59244		0.207455	0.246514
42454	hsa-miR-138-2*	4.94914	5.36809	5.30227	5.0995	4.93141	5.4388	4.88976	5.1796	5.15608	4.96162	5.37481	5.30607		5.18154	5.14466		0.21857	0.189129
42603	hsa-miR-424*	4.23612	5.08937	4.38801	4.77875	4.87229	4.98646	4.38588	4.32219	4.30096	4.94206	5.10015	5.07743		4.72517	4.68811		0.340082	0.39012
27545	hsa-miR-373*	4.84931	5.52446	5.18418	4.91789	4.98535	5.3286	4.96542	5.0965	5.20891	4.97079	5.21434	5.09825		5.13163	5.09237		0.261787	0.109003
17482	hsa-miR-411	4.94718	4.45015	4.46079	4.62148	4.60037	5.08745	4.27167	4.32693	4.464	4.65925	5.09926	5.09447		4.69457	4.6526		0.263355	0.3692
46404	hsa-miR-1244	5.50159	5.82933	5.62614	5.56617	5.3446	5.88187	5.49142	5.54401	5.47635	5.46188	5.78006	5.73565		5.62495	5.58156		0.202507	0.140054
17825	hsa-miR-338-5p	5.44126	5.52031	5.36123	4.87703	4.9054	5.26307	5.16977	5.34152	5.27841	4.97758	5.20768	5.10999		5.22805	5.18083		0.274648	0.128465
46309	hsa-miR-1226	5.46628	6.05611	5.66927	5.21695	5.24331	5.55231	5.36526	5.65076	5.76247	5.23617	5.52767	5.37527		5.53404	5.48627		0.310108	0.197265
42807	hsa-miR-663	4.77672	8.84365	4.87853	5.27932	5.66227	5.38603	5.38845	5.84933	5.48507	6.44903	6.02466	5.31599		5.80442	5.75209		1.52456	0.438906
11004	hsa-miR-203	4.46719	5.11461	5.11171	5.60211	5.60317	6.03377	4.68701	4.66989	4.65505	5.67239	6.05391	5.87253		5.32209	5.26846		0.544436	0.665977
28396	hsa-miR-767-3p	4.87977	5.3026	5.28683	5.19186	4.94354	5.46447	4.84814	4.91712	5.1227	4.98776	5.5047	5.36292		5.17818	5.12389		0.225185	0.260566
42567	hsa-miR-590-3p	4.26636	4.49044	4.67227	4.00355	NA	4.11083	4.33944	4.50336	4.5011	3.88082	4.19288	4.10287		4.30869	4.25341		0.273529	0.243464
42681	hsa-miR-1307	4.76423	5.27156	5.23225	5.19969	5.11033	5.57552	4.7624	5.04528	5.14706	5.07335	5.56171	5.22825		5.19226	5.13634		0.262585	0.26138
42777	hsa-miR-548c-5p	4.40525	5.23715	5.03677	5.10124	4.90452	5.43402	4.52737	4.59077	4.86505	5.04493	5.40534	5.31314		5.01982	4.95777		0.351197	0.364068
11138	hsa-miR-506	4.69123	5.24682	5.0938	5.09723	5.0731	5.32606	4.77286	4.96343	5.0258	4.98982	5.27794	5.11861		5.08804	5.02474		0.218934	0.168135
42760	hsa-miR-557	4.7878	6.18472	4.76681	5.04924	5.23135	5.26081	5.01479	5.49946	4.89213	5.31059	5.22603	4.94938		5.21345	5.14873		0.520302	0.236096
11102	hsa-miR-410	4.55531	4.45892	4.46188	4.07919	NA	4.33936	4.34418	4.3211	4.34125	4.18836	4.32326	4.36394		4.37893	4.31368		0.184255	0.063354
42551	hsa-miR-122*	4.58048	4.93961	4.64361	4.77898	4.83342	5.11878	4.46678	4.66264	4.54169	4.7474	5.14693	4.92466		4.81581	4.74835		0.196886	0.252701
46791	hsa-miR-1204	5.46249	5.83292	5.43045	5.21408	5.07666	5.61898	5.32641	5.2657	5.38675	5.16178	5.61317	5.45218		5.43926	5.36766		0.272053	0.156376
17325	hsa-miR-643	4.4929	4.79316	4.9276	5.13584	4.91658	5.46533	4.39154	4.57774	4.567	5.06219	5.41109	5.28687		4.95524	4.88274		0.327138	0.426303
19591	hsa-miR-199b-5p	4.96998	5.3399	5.42913	4.96642	4.89118	5.30643	5.03724	5.19449	5.18346	4.81218	5.24455	4.9949		5.15051	5.0778		0.233042	0.16227
42885	hsa-miR-376a*	5.15075	5.16844	4.99814	4.87049	4.80748	5.21204	4.851	4.67602	5.00106	4.92948	5.20762	5.09751		5.03455	4.96045		0.168958	0.18728
17883	hsa-miR-19b-1*	4.34629	4.96252	4.92695	5.11764	5.01233	5.59262	4.40446	4.56614	4.62174	5.07923	5.48335	5.35477		4.99306	4.91828		0.399744	0.449818
10995	hsa-miR-199a-3p/hsa-miR-199b-3p	4.53399	5.03643	5.19197	4.76349	4.7038	5.1283	4.68877	4.65994	4.85482	4.72901	4.96303	5.00395		4.893	4.81659		0.263355	0.145985
10954	hsa-miR-147	5.2648	5.66163	5.52317	4.8236	4.69756	5.23175	5.39452	5.25926	5.23541	4.72411	4.9098	5.20732		5.20042	5.12174		0.378646	0.251632
42653	hsa-let-7c*	4.41281	5.34167	4.43878	4.79158	4.78311	5.09802	NA	4.40607	4.32094	4.8054	5.10135	5.02442		4.811	4.73163		0.363936	0.354441
17530	hsa-miR-641	4.15476	4.57953	4.46624	4.26492	4.23974	4.42564	4.19658	4.19877	4.22455	4.07369	4.58098	4.36685		4.35514	4.27357		0.160794	0.177245
32095	hsa-miR-624	4.03448	4.31715	4.25832	4.25416	4.37654	4.27418	4.02952	4.16163	4.13022	4.2878	4.29428	4.11959		4.25247	4.17051		0.116279	0.103198
13133	hsa-miR-520a-5p	4.74663	5.77958	4.54577	4.94619	4.89055	5.20091	4.95743	4.68258	4.65868	4.96812	5.20406	5.14587		5.01827	4.93612		0.431624	0.227385
42899	hsa-miR-377*	5.13389	5.40917	5.17021	5.22791	5.31918	5.52842	5.07728	4.92063	5.18805	5.33577	5.41446	5.33987		5.29813	5.21268		0.151045	0.187765
46925	hsa-miR-1277	5.49167	5.93828	5.90414	5.13003	5.08995	5.43279	5.57499	5.60672	5.627	5.03711	5.3734	5.24354		5.49781	5.41046		0.36469	0.237109
10975	hsa-miR-182	4.12199	4.31654	4.54818	4.68219	4.59245	5.04896	4.08486	4.16967	4.20643	4.50782	4.93478	4.8822		4.55172	4.4643		0.318093	0.372871
42970	hsa-miR-744*	4.8527	5.14636	5.16855	4.73287	4.73795	5.21519	4.92142	4.94925	5.03329	4.57835	5.00347	4.83707		4.9756	4.88714		0.225519	0.166003
42787	hsa-miR-130b*	5.51066	5.91259	5.49112	5.34429	5.56034	5.55965	5.63356	5.52397	5.51893	5.22113	5.57571	5.35626		5.56311	5.47159		0.188662	0.153681
13485	hsa-miR-10a	4.87403	5.36445	5.07676	5.16236	4.91427	5.53133	4.71178	4.77273	4.76948	5.06804	5.55223	5.4837		5.15387	5.05966		0.256343	0.376845
11063	hsa-miR-330-3p	4.51356	4.45872	4.34323	4.38925	4.4646	4.45608	3.98211	4.37163	4.1357	4.26721	4.58507	4.7039		4.43757	4.34094		0.0608776	0.271514
46281	hsa-miR-1291	5.55735	6.32893	5.54459	5.27684	5.65698	5.49081	5.53282	5.81529	5.73946	5.78955	5.38365	5.01118		5.64258	5.54533		0.359152	0.310426
42756	hsa-miR-548d-5p	4.57605	5.19567	4.97667	4.86463	4.76152	5.25079	4.47173	4.59724	4.65981	4.79239	5.28571	5.23478		4.93755	4.84028		0.258171	0.3417
46696	hsa-miR-1234	5.14534	5.59531	5.42748	4.7523	4.90255	4.93878	5.3131	5.33967	5.38723	4.59533	4.84819	4.66192		5.12696	5.02424		0.32746	0.363577
42823	hsa-miR-27b*	4.43126	5.5958	4.90803	4.87808	4.80412	5.15667	4.49034	4.52726	4.91843	4.88243	5.24484	5.0932		4.96233	4.85942		0.388886	0.301253
42528	hsa-miR-296-3p	5.09029	6.20454	5.27083	5.47445	5.60093	5.87966	5.25397	5.30306	5.20256	5.63077	5.84155	5.66792		5.58678	5.4833		0.406585	0.263846
11061	hsa-miR-329	5.15668	4.62457	4.37747	4.42578	4.42433	4.81988	NA	4.33666	4.25932	4.57093	4.78996	4.69298		4.63812	4.52997		0.303596	0.227193
46272	hsa-miR-1200	5.13963	5.4304	5.26778	4.92551	4.97385	5.24478	5.11906	5.18435	5.20057	4.83471	5.11375	4.87738		5.16366	5.05497		0.190733	0.158462
17918	hsa-miR-222*	4.22841	5.05835	4.31076	4.67464	4.61311	5.10758	4.00923	NA	4.04537	4.736	5.0265	4.96206		4.66547	4.55583		0.365919	0.494558
46415	hsa-miR-548l	5.43483	5.60602	5.57811	5.7805	5.27252	5.68375	5.46976	5.52246	5.48305	5.14711	5.61025	5.46023		5.55929	5.44881		0.18149	0.15764
17870	hsa-miR-628-5p	4.92693	5.37348	5.34797	5.11659	5.06865	5.41438	4.86165	5.0066	5.05987	5.05324	5.35118	5.24177		5.208	5.09572		0.198161	0.174593
42784	hsa-miR-411*	4.6095	4.70203	5.19212	4.58547	4.47449	5.08384	4.43627	4.48737	4.55891	4.42492	5.06468	4.94124		4.77458	4.65223		0.292683	0.278509
17298	hsa-miR-548b-3p	6.00391	6.58355	6.44488	5.22977	5.01652	5.56216	5.60059	5.78683	6.16213	5.25578	5.67297	5.62024		5.8068	5.68309		0.642913	0.294513
42944	hsa-miR-564	NA	4.41169	4.14862	4.51785	4.61976	4.80381	4.04972	NA	4.06779	4.54722	4.70251	4.5083		4.50034	4.37511		0.244044	0.297858
42525	hsa-miR-671-3p	4.79117	5.18321	5.0933	4.89061	4.72769	5.18281	4.49581	4.88582	4.96204	4.6389	5.10738	5.02185		4.97813	4.85197		0.201272	0.236477
46880	hsa-miR-1183	5.06196	5.56464	5.08192	4.94433	5.06472	5.41044	4.89904	4.82172	5.16388	4.94122	5.35419	5.17616		5.188	5.05937		0.242096	0.203777
42676	hsa-miR-495	5.08561	4.31413	4.33359	4.77866	4.64813	5.15231	3.98894	4.179	4.25199	4.82672	5.17984	5.06971		4.71874	4.5827		0.358666	0.50561
17814	hsa-miR-570	3.97368	4.59299	4.61298	4.34266	4.47404	4.50761	4.23987	4.37656	4.34934	4.17722	4.24764	4.28781		4.41732	4.27974		0.237868	0.0740455
42704	hsa-miR-488	5.64016	6.55149	5.41885	5.20993	5.46091	5.54926	5.45403	5.55604	5.3686	5.39303	5.66648	5.4832		5.63844	5.4869		0.4701	0.110389
42638	hsa-miR-23a*	5.11714	5.70664	5.27263	5.57461	5.45038	5.94024	4.99051	5.00793	5.01731	5.45461	5.85863	5.8168		5.51027	5.35763		0.297384	0.410884
42703	hsa-miR-490-3p	5.54029	6.95869	4.89452	5.27814	5.65023	4.86582	5.0747	5.47993	4.76652	7.21	5.04503	4.68145		5.53128	5.37627		0.769951	0.941122
14272	hsa-miR-542-3p	5.21263	5.98606	5.09179	5.3936	5.68689	6.0265	5.32138	5.54595	5.1102	5.37694	5.6279	5.48398		5.56624	5.41106		0.395622	0.184528
10936	hsa-miR-130b	5.69225	7.05258	6.22548	5.92121	5.93685	6.19876	6.14522	6.01592	6.09786	5.94243	6.0167	5.87507		6.17119	6.01553		0.474833	0.0986648
17493	hsa-miR-622	5.45092	6.11311	5.41097	5.4458	5.40393	5.89797	5.28919	5.30214	5.05263	5.45005	5.88224	5.78455		5.62045	5.46013		0.306508	0.317416
42964	hsa-miR-7-2*	5.39203	5.65622	4.94373	4.87597	5.06725	4.98829	5.20203	5.11435	5.16251	4.77654	4.94382	4.74176		5.15392	4.99017		0.305086	0.199748
17613	hsa-miR-645	4.877	5.81458	5.05133	5.15158	5.39538	5.4348	4.76028	5.12346	4.98673	5.12748	5.45059	5.28992		5.28745	5.12308		0.332838	0.238888
13183	hsa-miR-487a	4.75706	5.21687	4.42206	4.71204	4.76568	4.85209	NA	4.49805	4.39727	4.82294	4.83653	4.55609		4.78763	4.62218		0.256582	0.197872
17626	hsa-miR-575	5.01068	5.83625	5.12628	5.1897	5.22231	5.58024	5.0001	4.89749	4.81447	5.24963	5.54799	5.44645		5.32757	5.15936		0.314202	0.301493
46402	hsa-miR-1255b	5.25183	5.97352	5.28955	5.41555	5.43925	5.88541	5.15096	5.02743	5.20283	5.38382	5.82143	5.63373		5.54252	5.37003		0.30939	0.305554
17866	hsa-miR-331-5p	4.14935	4.73383	4.56028	4.83343	4.79493	4.92367	4.28127	4.34898	4.37815	4.62253	4.74801	4.56248		4.66592	4.49024		0.280625	0.181853
42549	hsa-miR-19a*	4.38051	5.16093	4.96903	4.77486	4.83761	5.02152	4.43424	4.57798	4.69445	4.69906	4.90283	4.75982		4.85741	4.67806		0.270612	0.159611
17818	hsa-miR-27a*	4.98488	6.39706	5.08516	5.51048	5.58234	5.95129	5.06799	5.2333	5.11929	5.45826	5.86811	5.66065		5.5852	5.40127		0.530878	0.318518
42629	hsa-miR-376c	5.27877	4.68814	4.18751	4.4009	4.27813	4.35904	4.42695	4.12534	4.26076	4.2655	4.47423	4.536		4.53208	4.34813		0.403057	0.155889
17460	hsa-miR-657	5.23643	6.00079	5.324	5.08303	5.48764	5.17906	5.27267	5.39609	5.31201	4.9961	5.24016	4.98285		5.38516	5.19998		0.331395	0.171243
42747	hsa-miR-93*	NA	4.87532	4.98951	4.72063	4.78479	4.89357	4.40333	4.53119	4.62856	4.67745	4.93217	4.81304		4.85276	4.66429		0.103625	0.190345
11181	hsa-miR-95	5.41011	4.86105	4.89111	3.63629	NA	NA	4.4039	4.6448	4.48252	NA	NA	NA		4.69964	4.51041		0.752371	0.122851
42834	hsa-miR-219-2-3p	5.58438	5.37953	4.87098	5.09733	5.10639	5.27285	4.54366	4.93349	4.81325	5.03243	5.54326	5.3058		5.21857	5.02865		0.249308	0.355616
42641	hsa-miR-145	5.86962	4.68976	4.65101	4.73263	4.5123	5.07487	4.46621	4.57875	4.61095	4.84076	5.04866	4.84369		4.9217	4.7315		0.500485	0.216037
11052	hsa-miR-31	NA	5.18701	4.67971	4.64384	4.47487	4.58274	4.41514	4.61108	4.57156	4.45335	4.63	4.45061		4.71363	4.52196		0.275792	0.0930425
10972	hsa-miR-181b	5.48615	5.53042	5.36616	5.24841	5.10801	5.68746	4.95022	4.93499	5.17087	5.26577	5.45664	5.49263		5.40443	5.21185		0.208004	0.240188
42934	hsa-miR-345	5.06207	5.20231	5.3322	5.11773	5.0246	5.24931	4.88577	4.8826	4.98135	4.79611	5.12815	5.10815		5.1647	4.96369		0.11747	0.133384
17391	hsa-miR-635	5.16488	6.27907	4.86493	4.95388	5.26919	5.0856	5.23731	4.96854	4.98944	5.07526	5.05648	5.07617		5.26959	5.0672		0.515227	0.0948467
42700	hsa-miR-631	4.39656	5.68498	4.78898	4.20612	5.05093	4.35982	4.50901	4.61355	4.91503	4.41963	4.49677	4.31766		4.7479	4.54528		0.554833	0.206226
11000	hsa-miR-200a	4.49618	5.10056	5.07531	5.22659	5.01919	5.61566	4.44135	4.54258	4.60008	4.93582	5.44122	5.35253		5.08892	4.8856		0.361369	0.430302
42460	hsa-miR-223*	5.17698	5.63425	6.24298	5.97392	5.47023	6.25717	5.23077	5.44283	5.42873	5.56929	5.9504	5.89944		5.79259	5.58691		0.438069	0.283807
11078	hsa-miR-365	6.00845	5.516	5.35957	5.36863	5.16993	5.43208	5.11268	5.42948	5.2972	5.15457	5.3838	5.20309		5.47578	5.26347		0.284885	0.127609
14313	hsa-miR-499-5p	4.84662	5.54114	5.38051	4.89185	4.97181	4.9879	4.92861	5.01579	5.19904	4.48523	4.90765	4.78614		5.10331	4.88708		0.286271	0.239878
11123	hsa-miR-491-5p	4.93205	4.99098	4.9912	4.8159	4.7526	4.91026	4.58433	4.53067	4.7178	4.63765	4.92518	NA		4.89883	4.67912		0.0964549	0.153936
6880	hsa-miR-297	5.29324	6.04045	5.32593	5.58358	5.56555	5.86359	5.04971	5.24514	5.23374	5.36521	5.79585	5.64504		5.61206	5.38911		0.294376	0.279846
10937	hsa-miR-132	5.0516	4.7129	4.6412	4.64456	4.62859	4.78716	4.44518	4.42514	4.42814	4.33133	4.8044	4.69109		4.74433	4.52088		0.162001	0.183729
11184	hsa-miR-99b	5.96031	4.79963	4.39888	4.68293	4.7592	4.81821	4.67045	4.60072	4.41463	4.84223	4.97006	4.54582		4.90319	4.67398		0.540189	0.202504
11134	hsa-miR-502-5p	5.08238	5.52998	5.39271	4.94635	4.92134	5.1874	5.09607	5.25499	5.27449	4.61825	4.77966	4.63741		5.17669	4.94348		0.244438	0.302054
17676	hsa-miR-152	4.86874	5.02682	5.16806	5.21695	5.08526	5.67016	4.4727	4.66468	4.63535	5.13977	5.4138	5.30481		5.17267	4.93852		0.272309	0.396094
11091	hsa-miR-377	5.50251	4.91331	4.86994	4.83088	4.66297	5.04764	4.6529	4.59625	4.55067	4.6897	5.00273	4.91596		4.97121	4.7347		0.288596	0.182453
42532	hsa-miR-22*	5.58964	6.16026	6.24483	5.62793	6.03116	6.09421	5.9435	5.14465	5.27432	5.42732	5.84163	6.6916		5.95801	5.7205		0.2799	0.569925
42839	hsa-miR-135a	5.62001	6.05483	5.62349	5.29717	4.85192	6.06194	5.3801	5.50695	5.50288	5.04833	5.3592	5.27377		5.58489	5.3452		0.462856	0.170691
42732	hsa-miR-532-3p	5.2423	5.47828	5.45864	5.5357	5.79297	6.10075	5.10361	5.05002	5.06731	5.172	5.88361	5.82649		5.60144	5.35051		0.301617	0.393465
11074	hsa-miR-34c-5p	5.71707	5.58192	5.18164	4.59342	4.69758	5.10156	4.99372	5.13799	5.15736	4.33023	4.86956	4.83362		5.14553	4.88708		0.45295	0.303522
17872	hsa-miR-148a*	4.30133	5.1075	4.81888	4.70337	4.61534	4.7482	NA	4.25341	4.37409	4.43116	4.80393	4.4133		4.71577	4.45518		0.263492	0.20691
42477	hsa-miR-324-5p	4.5542	5.17146	5.03365	5.10696	5.02732	4.94729	NA	4.29378	4.35366	5.05525	4.98426	4.85171		4.97348	4.70773		0.219095	0.358712
4610	hsa-miR-126	7.78688	5.56565	6.23859	5.30541	5.00498	5.80363	5.2098	5.10027	5.37132	5.1136	5.5448	7.76554		5.95086	5.68422		0.993494	1.03353
42694	hsa-miR-485-3p	6.13188	7.42303	5.55179	5.64491	6.56125	5.63043	6.16263	6.3359	6.11522	5.63418	5.80922	5.26727		6.15721	5.88741		0.731118	0.39588
42503	hsa-miR-362-5p	4.9328	5.53762	5.86886	5.70049	5.66171	6.01556	4.98321	5.232	5.24151	5.33388	5.67548	5.59156		5.61951	5.34294		0.37567	0.254745
29190	hsa-miR-708	5.29137	5.37957	4.77763	4.97377	5.50823	5.49898	4.77445	4.8445	4.86347	4.94876	5.22386	5.09693		5.23826	4.95866		0.29859	0.170631
17961	hsa-miR-629	5.32185	6.07696	5.99902	5.7997	5.58901	5.98185	5.62086	5.47155	5.58393	5.34341	5.60119	5.4417		5.79473	5.51044		0.29064	0.109513
42810	hsa-miR-149	5.77904	5.24899	5.37674	5.19133	5.23259	5.44651	4.98705	5.22987	5.19969	4.76235	5.27182	5.09769		5.3792	5.09141		0.218242	0.191131
42627	hsa-miR-212	5.42369	5.18156	4.61495	4.8494	4.85489	5.08981	4.45711	4.41933	4.56747	4.76234	5.05319	5.02545		5.00238	4.71415		0.287234	0.278813
42683	hsa-miR-922	4.92498	5.77898	4.82323	4.85149	5.25236	5.07951	4.88274	4.91146	4.58546	4.89742	4.97976	4.64235		5.11842	4.81653		0.361	0.161439
42693	hsa-miR-326	5.3319	6.90914	5.43221	5.55223	6.94349	5.35926	5.4836	6.04323	5.71616	5.80533	5.5124	5.14915		5.92137	5.61831		0.782228	0.308085
46439	hsa-miR-1243	5.60443	5.78685	5.83329	4.72483	4.7624	5.03418	4.90281	4.9923	4.96003	4.79322	5.15833	5.0879		5.29099	4.98243		0.510706	0.130234
46627	hsa-miR-1271	4.88153	5.66987	5.73849	5.26801	5.3703	5.57704	4.94537	5.0677	5.14006	4.95169	5.2989	5.23176		5.41754	5.10591		0.317498	0.145099
46264	hsa-miR-298	5.70002	6.65878	5.25579	5.12004	5.36868	5.43719	5.34923	5.40512	5.33021	5.09436	5.35684	5.11054		5.59008	5.27438		0.558444	0.135548
11175	hsa-miR-525-5p	5.96969	7.15924	5.51745	5.79775	6.21189	5.73544	5.88982	6.49264	5.61299	5.82124	5.36925	5.31096		6.06524	5.74948		0.584446	0.431886
28047	hsa-miR-890	5.28591	5.71563	5.49996	5.08408	5.16306	5.33319	5.41178	5.40829	5.38781	4.49173	4.58544	4.89531		5.34697	5.03006		0.230725	0.429511
46215	hsa-miR-1301	5.65728	6.10539	5.90837	5.66882	5.45114	5.9971	5.21083	5.49323	5.58679	5.32646	5.65919	5.6089		5.79802	5.4809		0.246217	0.176821
46640	hsa-miR-1257	5.2664	5.5895	5.27499	5.11995	4.68748	4.8698	5.10752	5.16423	4.91901	4.48286	4.62792	4.576		5.13469	4.81292		0.320709	0.290091
46515	hsa-miR-1537	4.48926	4.80652	4.87745	4.70738	5.19265	4.82484	NA	4.26879	4.33352	4.49879	4.74752	4.56496		4.81635	4.48272		0.229941	0.190502
27672	hsa-miR-615-3p	5.57323	6.3517	5.68302	5.59699	5.893	5.4048	5.6626	5.71773	5.69546	5.13756	5.21326	5.0654		5.75046	5.41534		0.334902	0.307084
42746	hsa-miR-647	5.80267	6.34027	5.38578	5.3618	5.64877	5.54387	5.52112	5.41582	5.46694	5.07472	5.37243	5.17807		5.68053	5.33818		0.362859	0.174524
42592	hsa-miR-338-3p	7.03673	5.53167	5.56855	5.44414	5.87885	5.84041	5.32619	5.4155	5.44461	5.37454	5.86737	5.76041		5.88339	5.53143		0.59124	0.224946
42614	hsa-miR-186*	4.7147	5.65261	5.66886	5.44581	5.50757	5.55223	4.69416	5.00457	4.95142	5.20528	5.33088	5.21552		5.42363	5.06697		0.357555	0.231118
42708	hsa-miR-99a	6.30374	4.61615	4.30081	4.73972	4.63114	4.83615	NA	4.40178	4.36653	4.41006	4.73924	4.77084		4.90462	4.53769		0.708801	0.199396
42776	hsa-miR-938	5.95268	8.05464	6.38348	6.48502	7.3203	6.37338	6.39844	7.42665	6.47912	6.43515	6.1576	5.41363		6.76158	6.3851		0.775712	0.646817
42476	hsa-miR-374b*	5.6016	6.57322	5.94227	5.46603	5.59546	5.88482	5.5237	5.57525	5.43925	5.27401	5.58565	5.36891		5.8439	5.46113		0.401615	0.123646
42742	hsa-let-7f-2*	4.88567	5.93626	6.07909	5.19881	5.37045	5.48062	4.88236	5.09555	5.35485	4.92793	5.23089	5.11816		5.49182	5.10162		0.449567	0.178545
42775	hsa-miR-187*	6.58392	7.41152	5.25497	5.35001	5.6667	5.44378	5.37158	7.36408	4.58683	5.54963	5.17008	5.29532		5.95182	5.55626		0.86226	0.944392
46623	hsa-miR-1273	5.95957	7.05317	5.1662	5.2205	5.68279	5.48191	6.71943	4.98165	5.96472	4.6367	4.71036	5.14571		5.76069	5.35976		0.698435	0.818289
17668	hsa-miR-552	5.08776	8.40322	4.4925	4.88731	4.94335	5.10426	5.30645	5.55377	4.55411	4.98535	5.10972	4.9993		5.4864	5.08478		1.44599	0.337199
46406	hsa-miR-500*	5.24103	5.76135	6.21105	6.07063	5.73515	6.30875	5.25906	5.48587	5.55196	5.35628	5.64898	5.59342		5.88799	5.4826		0.393119	0.148801
45764	hsa-miR-302e	5.92453	5.945	5.62101	5.5059	5.48891	5.82169	5.1838	5.28944	5.25347	5.16748	5.51637	5.42038		5.71784	5.30516		0.205821	0.137467
17875	hsa-miR-500	5.09015	5.83387	5.76585	5.76541	5.61031	6.01786	4.97455	5.13794	5.11269	5.29387	5.55098	5.52378		5.68058	5.26564		0.317889	0.233789
10138	hsa-miR-130a	5.57369	5.30516	5.48254	4.9145	4.8299	5.36992	4.40506	4.40691	4.61881	4.8325	5.22197	5.39517		5.24595	4.8134		0.30503	0.418473
42957	hsa-miR-323-3p	4.80266	4.60679	4.29369	5.06663	5.1732	5.12233	4.06442	NA	3.95603	4.67986	4.71572	4.639		4.84422	4.41101		0.345317	0.368861
42599	hsa-miR-153	6.56881	4.25302	4.25895	4.67396	4.58767	4.91766	3.99423	4.12489	4.05626	4.63301	4.89996	4.87938		4.87668	4.43129		0.867196	0.421111
42530	hsa-let-7a-2*	6.28118	6.77406	5.51344	5.55378	5.94548	5.54044	5.72533	5.55331	5.67849	5.41325	5.37641	5.18511		5.93473	5.48865		0.51043	0.203303
17936	hsa-miR-16-1*	5.17312	5.95274	5.27757	5.89375	6.05028	6.14385	5.08948	5.14996	5.16253	5.08151	5.74664	5.57065		5.74855	5.30013		0.415459	0.285028
42847	hsa-miR-497	4.55638	5.13342	4.39774	4.99622	5.13929	4.7526	NA	4.20133	4.10599	4.45466	4.75543	4.36277		4.82927	4.37603		0.310825	0.251866
31867	hsa-miR-145*	4.42584	4.652	4.56605	4.8193	4.84857	4.70382		4.19681	4.29423	4.22289	4.21496	4.12472		4.66926	4.21072		0.158783	0.0606813
42679	hsa-miR-642	7.61781	10.1537	6.74692	7.27169	8.36549	6.71832	7.49036	8.50898	8.09341	7.21475	6.63721	6.16216		7.81232	7.35115		1.3	0.877831
46354	hsa-miR-520d-5p	5.88105	6.19645	5.64677	5.42057	5.57826	5.24666	5.44823	5.62697	5.49856	4.90132	4.92618	4.73175		5.66163	5.18884		0.338131	0.378351
29577	hsa-miR-374a*	4.81594	6.04734	6.21991	5.11183	5.14962	5.21504	4.79607	4.76846	4.90857	4.8968	5.16922	5.15646		5.42661	4.94926		0.567119	0.174285
46258	hsa-miR-1184	6.49859	7.15969	6.11183	5.28659	5.69893	5.45612	5.64627	5.7835	5.65948	5.5429	5.39918	5.24976		6.03529	5.54685		0.706246	0.194247
11014	hsa-miR-214	6.27891	7.87222	5.05577	5.71031	6.17472	5.45077	5.95053	5.70143	5.35375	5.90633	5.52117	5.16095		6.09045	5.59903		0.984028	0.311965
11077	hsa-miR-363	5.30626	5.65403	5.42488	5.21716	5.42867	6.57467	5.00274	4.88108	4.97662	4.98623	5.37723	5.36623		5.60095	5.09835		0.499151	0.215995
32608	hsa-miR-761	5.1152	6.05641	4.81314	4.84556	5.02766	4.98242	4.76014	4.50309	4.37139	4.69832	4.6578	4.78323		5.14007	4.62899		0.462906	0.160521
42446	hsa-miR-576-5p	5.86044	6.25786	6.13273	5.788	5.80353	6.04889	5.18544	5.39607	5.49166	5.23227	5.80804	5.64871		5.98191	5.46036		0.193678	0.240447
42778	hsa-let-7g*	4.3553	4.78575	5.07759	5.24393	5.23063	5.13615	4.02226	4.22343	4.46866	4.60657	4.67677	4.68889		4.97156	4.44776		0.344654	0.271152
42758	hsa-miR-640	4.63004	5.95815	4.5817	5.03414	5.27361	4.98948	4.53133	4.7516	4.5766	4.8678	4.34854	4.21264		5.07785	4.54809		0.503921	0.243749
42965	hsa-miR-424	5.77823	6.95882	5.89197	5.80823	6.08892	6.05259	5.27448	5.56299	5.31967	5.60598	5.81678	5.7443		6.09646	5.55404		0.440864	0.219588
42792	hsa-miR-29b-2*	5.06337	5.32604	5.51645	5.83318	5.17503	5.52353	4.74833	4.76259	4.79846	4.79195	5.01249	5.05114		5.40627	4.86083		0.277717	0.134281
42490	hsa-miR-505*	6.20599	7.48206	6.18037	6.08665	6.27413	6.38778	5.8947	5.90393	5.61291	5.67	6.18138	6.0486		6.43616	5.88525		0.522122	0.216941
42769	hsa-let-7b*	5.61836	6.27606	6.19971	5.58197	5.74002	5.99176	5.44098	5.55813	5.75896	4.85651	5.29342	5.13539		5.90131	5.34057		0.298569	0.319718
17885	hsa-miR-886-5p	5.70434	5.88516	6.07007	5.44216	5.38603	6.56717	5.08766	5.38693	5.2121	5.46928	5.28869	5.09428		5.84249	5.25649		0.439656	0.154995
42873	hsa-miR-944	4.43941	5.31401	4.7118	5.10982	5.14345	5.15198	4.2994	4.38464	4.39881	4.4765	4.44251	4.30251		4.97841	4.38406		0.331317	0.0721064
42917	hsa-miR-551b	9.95873	11.4283	9.60583	8.77507	9.4227	9.12181	9.76303	10.6184	9.61532	9.07894	8.83432	6.82323		9.71875	9.12221		0.930328	1.2855
13177	hsa-miR-143	7.4739	4.85302	4.70877	5.02291	4.73535	5.11414	4.4038	4.41853	4.39824	4.75415	5.21395	5.11184		5.31802	4.71675		1.06803	0.372296
42818	hsa-miR-597	4.53886	5.09634	5.0672	5.11844	5.18358	5.25289	4.12068	4.16298	4.1828	4.58842	4.95812	4.6127		5.04288	4.43762		0.255772	0.336194
11108	hsa-miR-425*	5.03502	6.25766	6.03927	5.63739	5.8075	5.8073	4.97579	4.88653	4.73516	5.05991	5.60627	5.41331		5.76402	5.11283		0.417296	0.331421
42673	hsa-miR-337-3p	5.76475	6.18673	5.77804	5.61938	5.51128	6.36353	5.13139	5.20086	5.19652	4.96926	5.29017	5.50369		5.87062	5.21531		0.33314	0.177151
46788	hsa-miR-1299	6.53659	8.31875	6.43122	6.75888	7.4189	6.94977	6.3754	6.92357	6.37041	6.13881	6.84453	5.79339		7.06902	6.40769		0.704971	0.426394
42478	hsa-miR-593*	4.33625	5.33759	4.6174	6.52001	6.65064	6.05988	4.46908	4.58297	4.8619	5.01086	5.35849	5.21966		5.58696	4.91716		0.978998	0.349449
17888	hsa-let-7a*	5.07407	6.39039	6.3168	5.46785	5.5919	5.70381	4.86235	4.61889	5.00721	5.08711	5.46279	5.43715		5.75747	5.07925		0.50885	0.328459
17863	hsa-miR-934	6.07538	7.03434	5.3907	5.43085	5.82945	5.60195	5.34804	5.2199	5.18389	5.09039	5.29962	5.14685		5.89378	5.21478		0.614909	0.0959405
29490	hsa-miR-7	6.98358	7.85425	7.06792	6.3603	6.54129	6.79289	6.44914	6.49806	6.43529	5.82632	6.21667	6.05949		6.93337	6.24749		0.523548	0.265479
32891	hsa-miR-769-5p	5.43267	6.05974	6.02155	5.70443	5.52555	5.78397	4.82553	4.86546	5.03545	4.97828	5.40428	5.29699		5.75465	5.06766		0.254501	0.234283
42509	hsa-miR-219-5p	8.40742	4.99054	5.17106	5.13607	5.1032	5.46699	4.6728	4.76978	4.87725	5.13229	5.39141	5.29016		5.71255	5.02228		1.32972	0.292249
42959	hsa-miR-514	5.26697	6.18543	5.44628	5.39146	5.40589	5.52976	4.5806	4.52754	4.63438	4.9777	5.27592	5.05809		5.53763	4.84237		0.328643	0.304537
11104	hsa-miR-422a	5.59647	6.9179	6.11175	5.50141	5.57978	5.87112	5.00273	4.89793	5.03942	5.3245	5.62422	5.50253		5.92974	5.23189		0.534795	0.295581
42827	hsa-miR-652	4.86001	5.48236	5.6478	5.60689	5.71045	5.44183	4.43568	4.53202	4.63715	4.82265	5.07315	5.02834		5.45822	4.75483		0.309959	0.26309
17624	hsa-miR-532-5p	4.8728	5.55607	6.19837	5.72128	5.56253	5.61851	4.89795	4.96285	5.04747	4.75141	4.95736	4.68644		5.58826	4.88391		0.425305	0.137934
29802	hsa-miR-144	5.03373	5.65074	6.07104	7.64475	5.62358	5.13722	4.35564	4.22762	4.29973	5.24211	5.07479	7.71738		5.86018	5.15288		0.952332	1.32743
29852	hsa-miR-9*	8.35587	5.06438	4.63462	5.13646	5.22655	5.32953	5.12059	4.84335	4.42505	5.00663	5.12586	4.97703		5.62457	4.91642		1.35923	0.262353
42781	hsa-miR-551b*	5.48538	6.5233	5.18692	5.63579	5.85132	5.64628	5.02083	4.84431	4.70153	5.111	5.12764	5.23789		5.7215	5.0072		0.450391	0.199323
46752	hsa-miR-1270	5.79932	7.26518	6.02699	5.88718	6.29857	6.20312	5.32407	5.49693	5.44847	5.38221	5.77536	5.66508		6.24673	5.51535		0.532834	0.172716
42723	hsa-miR-195*	5.12505	6.0845	4.95253	5.38877	5.68575	5.58115	4.53045	4.51392	4.44052	4.86838	5.07615	4.9764		5.46963	4.73431		0.407401	0.271983
17463	hsa-miR-151-3p	5.75876	4.82846	7.50126	5.57783	4.85563	5.56799	4.66471	4.48501	4.85781	4.94659	5.35106	5.28118		5.68166	4.93106		0.974766	0.338967
11277	hsa-miR-7-1*	4.98296	6.19609	5.88902	5.24903	5.63211	5.52142	4.78241	4.60151	4.76879	4.73945	4.96876	4.98727		5.57844	4.80803		0.435242	0.146639
46479	hsa-miR-1304	6.90364	8.05307	6.056	5.87974	6.25858	6.25927	6.64532	5.69619	5.97339	5.32122	5.54119	5.60926		6.56838	5.79776		0.805602	0.466469
42514	hsa-miR-937	5.87421	6.03948	5.73149	6.13157	6.19851	6.38129	5.00697	5.10842	5.16791	5.17391	5.66405	5.49828		6.05943	5.26992		0.232546	0.253902
42932	hsa-miR-920	5.97868	7.19461	5.35061	5.74586	6.21149	5.78903	5.24311	4.88885	4.86764	5.22317	5.55377	5.73183		6.04505	5.25139		0.631014	0.346936
29736	hsa-miR-656	4.87615	5.2734	5.11111	5.58029	5.68484	5.61233	4.31238	4.27899	4.27945	4.77153	4.90106	4.81092		5.35635	4.55905		0.322862	0.297661
5730	hsa-miR-208a	5.72827	6.42389	5.36962	5.58873	5.70898	5.68185	4.86322	5.09854	4.42626	5.09917	5.1873	5.04104		5.75023	4.95259		0.355421	0.279538
42874	hsa-miR-16-2*	5.11093	7.1019	6.39919	5.83828	5.48487	5.72519	4.98128	5.1505	5.13609	4.98577	5.2984	5.20981		5.94339	5.12698		0.708772	0.12494
46248	hsa-miR-1261	6.32556	7.98624	5.95209	6.3281	6.85079	6.13048	5.84973	6.58638	5.64648	5.97327	5.42391	5.13841		6.59554	5.7697		0.744837	0.499617
46741	hsa-miR-1295	5.00878	6.96602	6.67062	5.87584	6.51085	5.76682	5.11824	5.30755	5.26838	5.13202	5.48443	5.44274		6.13315	5.29222		0.719698	0.152537
42960	hsa-miR-513a-3p	4.97879	5.59578	5.18619	5.42192	5.44041	5.50305	4.13446	4.1203	4.22905	4.74723	4.91443	4.85211		5.35436	4.4996		0.228777	0.376316
30787	hsa-miR-125b	9.74135	5.33486	5.32252	5.17257	4.98618	5.3571	4.9399	5.06555	5.10922	4.97492	5.4085	5.26287		5.98576	5.12683		1.84519	0.178846
42523	hsa-miR-26b*	5.79044	6.43973	6.73178	6.41272	6.36868	6.97254	5.50641	5.70115	5.7064	5.32926	5.72122	5.5768		6.45265	5.59021		0.398881	0.153799
42524	hsa-miR-21*	5.02848	6.04718	5.94943	5.64147	6.26816	6.08059	4.72699	4.88705	5.11963	4.8216	5.21	5.06416		5.83589	4.97157		0.445867	0.18804
11037	hsa-miR-299-3p	5.9211	5.85945	5.09659	5.92258	6.23334	5.9561	4.91725	4.76452	5.05434	4.98919	5.16597	4.89652		5.83153	4.96463		0.383195	0.138649
42950	hsa-miR-24-2*	4.87033	6.35474	5.30429	5.50776	5.84275	5.9138	4.62424	NA	4.71219	4.58022	4.95141	4.73597		5.63228	4.72081		0.519451	0.143676
14328	hsa-miR-124	10.5056	5.67176	5.00717	5.14217	5.27575	5.51031	5.22279	5.0066	4.96538	5.30062	5.5391	5.48607		6.18545	5.25343		2.13014	0.237819
17427	hsa-miR-200c	4.92075	6.05394	6.37605	5.92702	5.95278	5.89829	4.86612	4.83469	4.88999	4.73199	5.03757	4.87514		5.85481	4.87258		0.490005	0.0987672
33902	hsa-miR-128	7.18496	6.39482	6.45715	5.98871	6.08586	6.06574	5.06664	5.20226	5.32768	5.34012	5.7234	5.61046		6.36287	5.37843		0.445142	0.247037
10977	hsa-miR-183	4.95585	5.45204	6.18423	5.70388	5.96647	5.27377	4.42485	4.39416	4.41974	4.77613	4.78174	4.78565		5.58937	4.59705		0.45365	0.201993
17566	hsa-miR-629*	5.48333	6.47357	5.45119	5.67741	5.93121	5.71438	4.57675	4.94172	4.50481	5.00836	4.95431	4.49292		5.78851	4.74648		0.378003	0.245518
17898	hsa-miR-99b*	6.79606	7.53877	6.06185	6.35346	5.92691	6.02623	5.33507	5.38451	5.32978	5.20299	5.69171	5.48598		6.45055	5.40501		0.619412	0.167652
42750	hsa-miR-636	6.07348	7.09601	6.73641	6.15644	6.28757	6.21187	5.48981	5.31435	5.35416	5.23593	5.50144	5.28986		6.42696	5.36426		0.401798	0.108791
46866	hsa-miR-1321	6.64836	7.73505	6.41607	6.49047	6.97727	6.60501	5.93996	6.13757	5.73168	5.44799	5.71352	5.47595		6.81204	5.74111		0.491753	0.266009
42542	hsa-miR-589	5.95256	6.16667	5.80107	5.40305	5.5533	5.48653	4.28559	NA	4.35071	4.73514	4.98605	4.9095		5.7272	4.6534		0.297527	0.32009
32825	hsa-miR-620	7.1822	8.38257	6.66758	7.02401	7.42321	7.28754	6.807	6.31755	6.21784	5.89809	6.17357	6.04849		7.32785	6.24376		0.578384	0.311739
32946	hsa-miR-486-5p	5.40638	7.18183	7.07386	6.88154	7.34323	6.83396	5.33766	5.51057	5.46808	5.61985	5.97107	6.24877		6.7868	5.69267		0.702116	0.346897
17935	hsa-miR-101*	5.22798	7.04365	6.73607	6.05983	6.24009	5.74156	4.88456	5.10689	5.00323	4.92737	5.17309	5.16854		6.17487	5.04394		0.659028	0.123948
46380	hsa-miR-1255a	8.19217	9.38326	7.67478	7.10142	7.73358	7.26476	7.60257	6.85321	6.90885	6.14444	6.47376	6.44333		7.89166	6.73769		0.825191	0.509688
42783	hsa-miR-197	5.95936	6.60123	6.19974	6.43526	6.74455	6.17156	5.23676	5.51248	5.2152	5.01609	5.17411	4.99361		6.35195	5.19137		0.294297	0.187549
17810	hsa-miR-29b-1*	5.32231	6.58941	6.99838	6.03086	6.10809	6.39086	5.16706	5.40271	5.35384	4.62492	5.03343	4.89114		6.23999	5.07885		0.569784	0.293815
46737	hsa-miR-1265	7.4322	7.50647	7.0141	6.07241	5.92377	6.87271	5.68203	5.62157	5.60988	5.3747	5.75868	5.78944		6.80361	5.63938		0.670372	0.148198
11015	hsa-miR-215	5.71318	8.03563	6.89776	6.33895	6.27239	6.60536	5.78188	5.13169	5.36346	5.80053	5.53198	5.21709		6.64388	5.4711		0.787415	0.282885
42475	hsa-miR-221*	5.23097	7.04161	5.93864	5.71335	6.14011	5.57424	4.80241	5.04131	4.90624	4.70017	4.69388	4.4188		5.93982	4.76047		0.623133	0.212928
42669	hsa-miR-505	4.83244	6.6423	6.45672	5.86969	5.99149	5.57206	4.42656	4.60665	4.69285	4.73189	4.99225	4.80549		5.89412	4.70928		0.65073	0.190038
17854	hsa-miR-106b*	5.30956	6.32967	5.95169	6.56751	6.36526	6.53508	5.05227	5.21433	5.28552	4.48638	4.87799	4.98266		6.17646	4.98319		0.478054	0.285477
42865	hsa-miR-181a	6.97109	6.89954	6.31069	5.57276	5.39815	6.27343	4.98379	5.09104	5.20559	4.80432	5.13085	4.96486		6.23761	5.03008		0.65261	0.142856
27565	hsa-miR-423-5p	8.22547	10.4789	9.89283	9.35741	9.56479	8.9631	8.36611	8.83001	8.2868	8.02308	8.14565	7.56283		9.41374	8.20241		0.775254	0.417673
10986	hsa-miR-193a-3p	5.83492	6.40041	6.10963	6.33425	6.30658	5.43583	4.76668	4.78469	4.9917	4.66145	4.99095	4.88194		6.07027	4.84624		0.372551	0.132395
14300	hsa-miR-29c*	6.01349	7.39535	7.51205	7.04498	6.20013	6.22171	5.21782	5.38793	5.34609	5.34602	5.70911	5.61181		6.73129	5.43646		0.66423	0.18525
27544	hsa-miR-363*	6.037	7.12025	6.96339	7.2317	6.92159	7.70985	5.48213	5.60843	5.59064	5.73735	5.92569	5.82212		6.9973	5.69439		0.548973	0.164236
42866	hsa-miR-451	8.71865	7.52955	9.17864	10.4858	8.62692	6.70292	5.81037	5.44199	5.8436	7.79177	6.48018	12.0135		8.54042	7.23024		1.31373	2.48572
17338	hsa-miR-660	5.39915	6.21513	7.13305	6.87637	6.58481	6.91014	4.92714	4.74179	5.17442	5.24979	5.61005	5.46415		6.51978	5.19456		0.633798	0.324121
10946	hsa-miR-141	5.51359	6.53982	7.14349	6.46434	6.48648	6.3531	4.8976	4.71253	5.05252	5.03527	5.46848	5.33075		6.41681	5.08286		0.523482	0.277416
42666	hsa-miR-26a-2*	5.89191	7.04081	7.33503	6.35598	6.42418	6.66184	5.18912	5.31159	5.32984	5.09836	5.44589	5.23789		6.61829	5.26878		0.515412	0.121056
28966	hsa-miR-574-3p	6.30231	7.64252	6.27956	6.70773	7.33389	6.53595	5.13429	5.63847	5.1664	5.61085	5.4829	5.30752		6.80032	5.39007		0.56421	0.219695
27961	hsa-miR-891a	6.97355	7.35708	6.22834	5.95585	6.60814	5.93227	5.19077	5.12182	5.02175	5.07102	5.04132	5.09931		6.50921	5.091		0.576583	0.061049
42902	hsa-miR-185	6.08049	7.902	7.62816	7.18169	6.94039	7.13678	6.31253	5.40168	5.73394	5.24262	5.59205	5.97454		7.14492	5.70956		0.629756	0.390132
10988	hsa-miR-194	5.09091	6.27522	6.30546	6.06738	6.05723	5.98931	4.27941	4.37017	4.5218	4.46845	4.78014	4.72288		5.96425	4.52381		0.446263	0.195827
17608	hsa-miR-425	5.97593	7.76592	7.18892	7.3122	7.51545	6.90007	5.34736	5.48607	5.41194	5.62203	6.11232	5.98212		7.10975	5.66031		0.627998	0.316015
13143	hsa-miR-301a	5.57453	7.28609	7.14632	6.1313	6.04149	6.00067	4.58539	4.66033	5.00677	4.8863	5.16147	5.15964		6.3634	4.90998		0.689304	0.246249
42461	hsa-miR-146b-3p	6.77182	8.08979	6.54884	6.41933	7.07493	6.28675	5.43483	5.40849	5.30585	5.31827	5.50115	5.39932		6.86524	5.39465		0.661184	0.0733322
46829	hsa-miR-664*	5.8449	9.00835	7.8189	7.44821	7.91329	7.47427	5.58382	6.34267	6.07169	6.85273	6.39759	5.42549		7.58465	6.11233		1.02443	0.535787
17377	hsa-miR-600	6.41186	6.83837	6.46968	6.83324	6.50944	7.08609	5.55809	5.58309	4.93439	4.9792	5.19689	5.00331		6.69145	5.20916		0.267548	0.294103
42912	hsa-miR-339-3p	6.44978	6.12206	6.78424	5.8584	6.21477	5.6342	4.46739	4.3194	4.47485	4.67164	5.0805	4.77303		6.17724	4.63113		0.410786	0.272809
27217	hsa-miR-34a	6.90639	7.51903	7.10955	7.57975	7.20837	5.69683	5.26997	5.25977	5.57214	5.49815	5.82571	5.2708		7.00332	5.44942		0.688167	0.227643
46810	hsa-miR-1827	8.80937	10.6759	8.61823	8.73379	9.06982	8.57019	8.64308	7.7064	8.42879	6.56636	6.76054	7.01839		9.07954	7.52059		0.801637	0.878613
46703	hsa-miR-548e	6.36607	7.61935	6.62106	5.92254	6.19377	5.84938	4.93383	4.68297	4.96438	4.77259	4.94393	4.91891		6.4287	4.86943		0.648932	0.114285
17718	hsa-miR-92b	6.29426	7.32112	7.07001	6.42454	6.69185	5.85408	5.04284	5.02077	5.05205	5.04057	5.19711	4.94384		6.60931	5.04953		0.534695	0.0823507
42806	hsa-miR-886-3p	6.89427	5.6892	6.62526	6.24887	6.70821	7.6474	4.96732	4.93018	5.11967	4.79437	5.10524	5.31283		6.63554	5.03827		0.65441	0.180388
17732	hsa-miR-192	4.78109	7.09559	6.7925	5.99606	5.99982	6.06328	4.28783	NA	4.51622	4.56079	4.73604	4.51295		6.12139	4.52277		0.803709	0.159894
27740	hsa-miR-574-5p	7.20204	9.29266	7.64056	7.66318	8.09993	7.91705	6.36517	6.9662	6.55124	6.07341	6.33133	5.81492		7.96924	6.35038		0.715757	0.395875
10928	hsa-miR-125a-5p	8.39413	8.09257	7.00425	7.03095	7.22664	7.07644	5.84188	6.05361	5.63619	5.66427	6.03786	5.8009		7.47083	5.83912		0.610804	0.178169
11022	hsa-miR-221	6.44387	7.71344	7.08809	7.12363	8.56326	7.28943	5.53621	5.57895	5.66136	5.52509	6.13349	5.78305		7.37028	5.70303		0.713611	0.231655
42588	hsa-miR-18a	5.59809	7.52127	6.92486	6.66361	6.81057	6.69807	4.86424	4.75115	4.89761	5.06943	5.35881	5.25847		6.70274	5.03328		0.62494	0.238566
42946	hsa-miR-486-3p	4.19649	6.32972	6.88728	6.39689	6.99327	6.03519	3.71463	NA	NA	4.5733	4.75877	4.44611		6.13981	4.3732		1.01751	0.457431
17882	hsa-miR-20b*	6.81377	8.49949	7.22789	6.31465	6.6641	6.56009	5.05587	5.22407	5.16054	5.42593	5.4099	5.16033		7.01333	5.23944		0.78868	0.148496
17893	hsa-miR-362-3p	5.03777	6.27027	7.03999	6.58817	6.43708	6.52193	4.43771	NA	4.52052	4.51885	4.62897	4.52626		6.31587	4.52646		0.676942	0.0679673
19588	hsa-miR-17*	5.26243	7.6827	7.17162	6.89883	7.14003	6.65645	4.86613	4.94577	4.83973	5.0269	5.26612	5.03876		6.80201	4.99724		0.827932	0.154627
11105	hsa-miR-378/hsa-miR-378c	6.48649	7.71684	7.75918	6.92077	7.18812	7.55697	5.32899	5.29023	5.45561	5.28493	5.76336	5.59162		7.2714	5.45246		0.502764	0.1927
14285	hsa-miR-487b	6.99077	6.70334	7.12188	6.91389	7.19782	6.7785	5.01998	5.05842	5.08653	4.92615	5.30505	5.16548		6.95103	5.0936		0.191922	0.130096
42576	hsa-miR-342-5p	5.78449	7.79348	7.74805	6.93831	6.99523	6.56829	4.81319	4.68773	4.84975	5.26698	5.54495	5.37937		6.97131	5.09033		0.755238	0.351626
46427	hsa-miR-1248	6.56238	7.95699	7.2384	6.93221	7.77982	7.71311	5.60526	6.08085	5.54353	5.10083	5.33785	5.15731		7.36382	5.47094		0.54612	0.360101
10955	hsa-miR-148a	5.20042	8.11254	7.89264	7.21958	7.34115	6.86008	4.73434	5.04472	5.3173	5.14428	5.39699	5.22888		7.1044	5.14442		1.03844	0.236183
19585	hsa-miR-148b	6.41233	8.01979	7.65692	7.49113	7.46867	7.55419	5.19925	5.2911	5.39198	5.44055	5.78938	5.65117		7.43384	5.46057		0.539549	0.222064
42949	hsa-miR-155*	5.46415	7.04777	7.1722	6.32137	6.27482	6.8605	4.64016	4.58482	4.79441	4.26947	4.51547	4.40674		6.52347	4.53518		0.637834	0.183398
42663	hsa-miR-20a*	4.99494	7.58744	7.31631	6.39008	6.90236	6.47882	4.28498	NA	NA	4.37722	4.86092	4.58701		6.61166	4.52753		0.918009	0.255676
18739	hsa-miR-186	6.08306	8.66797	8.59487	7.45851	7.67571	7.18354	5.37662	5.60151	5.76079	5.24287	5.61398	5.36965		7.61061	5.49424		0.962284	0.194646
29575	hsa-miR-32*	8.36372	10.5632	8.81489	8.62127	9.03553	8.45924	6.83714	7.65209	6.98826	6.45979	6.55782	5.95936		8.9763	6.74241		0.81442	0.569923
42682	hsa-miR-25	6.51548	8.45895	8.10899	8.11269	8.43213	7.80037	5.4722	5.38831	5.73898	5.47001	5.88301	5.75501		7.90477	5.61792		0.722661	0.199776
46328	hsa-miR-1274b	6.9385	7.71236	7.68442	7.77589	7.9534	7.79272	5.31583	5.37013	5.47604	5.06518	5.40794	5.31508		7.64288	5.32503		0.357567	0.141008
42539	hsa-miR-933	10.367	11.538	10.2018	10.0975	10.6497	9.5786	9.00302	8.45139	7.8652	8.07162	7.06219	7.77955		10.4054	8.03883		0.657832	0.656069
14302	hsa-miR-374b	5.83441	8.09687	7.7161	6.98072	7.11396	6.67546	4.47036	4.40492	4.53221	4.66982	5.07293	5.0166		7.06959	4.69447		0.795506	0.285655
42887	hsa-miR-331-3p	6.92274	7.79446	7.75175	7.37774	7.7173	7.31377	4.91455	4.94308	5.02599	5.08757	5.37278	5.15926		7.47963	5.08387		0.339905	0.167931
46870	hsa-miR-320d	6.68742	8.93518	8.74727	8.55781	8.32832	7.83652	5.91444	5.55531	5.63346	5.60991	6.02532	5.95036		8.18209	5.78147		0.824935	0.204036
29872	hsa-miR-340	7.0176	8.19303	7.93076	7.6005	8.06373	7.86135	5.18167	5.24677	5.10773	5.50046	5.70563	5.45038		7.77783	5.36544		0.422821	0.226029
11260	hsa-miR-151-5p	6.95216	6.1412	8.94564	7.48855	7.53753	7.57884	5.09275	4.84615	5.27862	4.71257	5.08358	5.11149		7.44065	5.02086		0.919018	0.204608
10952	hsa-miR-146a	6.68981	9.28177	7.37148	8.34959	9.94487	6.71852	5.36713	5.58946	5.26718	5.35076	6.97311	5.10577		8.05934	5.6089		1.36238	0.686505
42730	hsa-miR-423-3p	6.46639	8.77148	8.29802	7.92963	8.53091	7.61118	5.37332	5.54017	5.66438	5.53452	5.74095	5.00802		7.9346	5.47689		0.830458	0.261827
10923	hsa-miR-107	6.64761	8.93656	8.47094	8.29983	8.35456	7.87967	5.54776	6.17944	5.98597	5.36506	5.3557	5.21353		8.0982	5.60791		0.787414	0.387638
42571	hsa-miR-129*	7.60365	7.54607	7.21423	7.31828	7.30584	7.28331	4.94546	4.71292	5.01911	4.75126	5.02799	4.86249		7.37857	4.88654		0.157304	0.134219
30687	hsa-miR-93	6.48794	9.10876	8.75808	8.27538	8.41527	8.16688	5.41157	5.60127	6.13994	5.51156	5.856	5.68116		8.20205	5.70025		0.907914	0.26332
46228	hsa-miR-320c	6.97398	9.43605	9.1117	8.76358	8.53331	7.83878	6.02256	5.86969	5.90995	5.69715	5.9494	5.93704		8.4429	5.89763		0.901922	0.110424
11020	hsa-miR-22	8.77658	8.84415	9.03241	8.9691	9.01469	8.87964	6.50251	5.64149	6.49734	5.56239	6.40706	7.30715		8.91943	6.31966		0.101945	0.64516
42872	hsa-miR-138-1*	8.13101	8.39273	7.87226	7.60406	8.01346	7.56102	5.32059	5.59484	4.98623	5.37144	5.22283	5.1203		7.92909	5.26937		0.318498	0.211435
46324	hsa-miR-320b	7.0512	9.79235	9.56063	9.0256	8.79633	8.1782	6.0944	6.00177	5.99691	5.92472	6.17244	6.19619		8.73405	6.06441		1.0033	0.107637
11182	hsa-miR-98	6.2208	8.15966	7.62104	9.2588	9.50177	9.41561	5.3745	5.46127	5.55515	5.58598	5.98652	5.80496		8.36295	5.62806		1.29523	0.22759
11065	hsa-miR-335	7.21168	9.54048	5.8057	7.00527	9.4588	9.80063	4.99996	5.21607	4.84946	4.91329	5.98974	6.23493		8.13709	5.36724		1.6767	0.595368
42739	hsa-miR-339-5p	8.65146	7.75315	8.46367	7.85196	8.26606	7.176	5.44778	4.7873	5.20912	4.8975	5.38261	5.17377		8.02705	5.14968		0.541779	0.261591
42825	hsa-miR-888*	8.29407	9.27899	8.59205	9.17174	9.59401	9.42849	6.22579	6.32429	6.04481	6.38623	6.16544	5.89918		9.05989	6.17429		0.50735	0.180334
14301	hsa-miR-361-5p	6.59296	9.70918	9.76421	8.37893	8.81748	7.96409	5.37115	5.68631	5.97219	5.51258	5.83492	5.37268		8.53781	5.62497		1.1909	0.24864
11023	hsa-miR-222	7.80419	9.81855	9.25469	8.17734	8.86641	8.04997	5.92498	5.75778	5.76389	5.36249	6.0041	5.67037		8.66186	5.74727		0.784344	0.224452
10306	hsa-miR-146b-5p	7.73066	9.65038	9.43396	9.23565	9.99931	7.82408	5.90332	5.93963	5.92805	5.70913	7.25591	5.41456		8.97901	6.0251		0.965071	0.635461
27533	hsa-miR-320a	6.98048	9.87445	9.57701	9.01021	8.7951	8.22621	5.6337	5.6087	5.75596	5.60893	5.97259	5.93165		8.74391	5.75192		1.04148	0.164893
46483	hsa-miR-27a	7.88875	9.64631	9.28103	9.43643	9.53028	9.24722	6.24092	6.00121	6.53282	5.71957	6.36392	5.76625		9.17167	6.10412		0.646146	0.32943
19596	hsa-miR-30d	7.86547	10.2912	9.67346	8.9239	9.28152	8.78057	5.83221	6.15902	6.01472	5.73519	6.24598	5.78469		9.13601	5.96197		0.828252	0.210696
10919	hsa-miR-103	6.83429	9.96123	9.44055	9.03207	9.40688	8.50295	5.5018	6.28844	5.9867	5.47644	5.41531	5.25979		8.86299	5.65475		1.10538	0.395033
11053	hsa-miR-32	6.55008	9.44134	9.02597	8.65033	8.6448	8.30311	4.94552	5.11789	5.6003	4.98135	5.25418	5.10794		8.43594	5.16786		1.00226	0.238647
17280	hsa-miR-15b	7.53984	10.3815	10.6112	9.91273	9.61418	9.49626	6.06152	5.93304	6.89026	6.14914	6.31178	6.59987		9.59262	6.32427		1.09416	0.36034
17506	hsa-miR-24	9.18699	10.7512	10.6057	10.117	10.2428	10.0924	7.15476	6.23773	7.37625	6.52975	7.0945	6.54874		10.166	6.82362		0.549166	0.445785
13148	hsa-miR-195	8.71991	10.2238	8.52999	8.72185	9.15322	7.54959	6.68516	5.60232	5.0208	5.08552	5.37106	5.04021		8.81639	5.46751		0.87169	0.638467
11024	hsa-miR-223	8.31329	10.618	11.7106	10.7712	10.6494	10.0997	7.11841	6.56906	7.92842	6.68095	7.15085	6.58708		10.3604	7.00579		1.13139	0.520872
42744	hsa-miR-23a	7.22917	10.3108	9.98963	9.47256	10.0191	9.76892	5.81629	6.11601	6.79013	5.54846	6.07346	6.06427		9.46503	6.0681		1.1304	0.414028
4700	hsa-miR-140-5p	6.20919	9.49187	9.24762	7.55111	7.69835	7.59924	4.94926	5.12909	5.38072	3.84261	4.26106	3.78158		7.96623	4.55739		1.21947	0.68686
46802	hsa-miR-1826	12.9293	14.621	14.8666	14.1519	14.2502	14.3656	11.298	12.3987	12.3609	11.9214	8.9867	7.66942		14.1974	10.7725		0.673594	1.97899
46944	hsa-miR-1297	8.75144	9.11012	9.53156	9.76698	9.83426	9.33878	6.00412	5.46636	5.95822	5.98153	6.44912	5.79829		9.38886	5.94294		0.41188	0.319294
17749	hsa-let-7b	8.1981	10.4858	10.1428	10.633	10.6707	10.5387	6.15437	6.41638	6.50332	7.07515	7.01144	6.75586		10.1115	6.65275		0.955967	0.358968
46732	hsa-miR-1264	8.80343	9.81483	9.5826	8.97254	9.09148	9.3867	5.86485	5.74288	5.70056	5.74437	5.55131	5.65667		9.27526	5.71011		0.386276	0.104268
19582	hsa-miR-106b	8.35656	11.2596	10.7831	10.3465	10.2752	10.1533	6.2922	6.47587	7.00691	6.4621	6.69278	6.47445		10.1957	6.56738		0.988959	0.250094
9938	hsa-let-7i	9.15076	11.7848	11.1122	11.1874	10.9417	10.5904	7.2924	7.15112	7.17304	7.39866	7.45488	6.47071		10.7945	7.1568		0.894567	0.356863
27720	hsa-miR-15a	9.44882	12.5017	8.3739	11.3877	11.9224	10.8584	7.83139	7.53282	5.92581	7.0223	7.6427	6.70485		10.7488	7.10998		1.56206	0.715134
17927	hsa-miR-491-3p	9.15802	9.13909	9.26132	8.62644	9.03979	9.18067	5.46169	5.38053	5.47562	4.85653	5.28769	5.27643		9.06756	5.28975		0.227594	0.228131
10985	hsa-miR-191	8.45046	11.2153	11.0951	10.4415	10.439	9.4272	6.2183	6.08242	7.17009	6.63195	6.53207	5.72616		10.1781	6.3935		1.05855	0.500393
10964	hsa-miR-155	9.31762	13.4164	12.3121	11.1434	11.5901	10.6364	7.92417	8.6231	8.33199	6.87543	7.35278	6.43463		11.4027	7.59035		1.40849	0.852208
42538	hsa-miR-196a*	9.03255	10.2069	8.69126	8.75441	9.42357	8.96534	5.47297	4.97801	4.77148	5.64245	5.5638	5.31788		9.179	5.2911		0.565963	0.346306
46292	hsa-miR-1274a	8.71167	8.76093	8.76692	9.23501	9.51421	9.384	5.25762	5.1977	5.2195	4.80808	5.2397	5.29782		9.06212	5.17007		0.357367	0.180597
42650	hsa-miR-17	8.05611	11.1346	10.9232	9.85678	10.2229	9.40252	6.1178	6.21519	6.36445	5.57248	6.06179	5.81922		9.9327	6.02516		1.12415	0.285826
32884	hsa-miR-342-3p	8.85231	10.9072	11.1998	10.0582	9.96579	9.24137	6.20175	5.99211	6.78623	5.78249	6.34918	5.50049		10.0374	6.10204		0.911195	0.450601
46438	hsa-let-7g	10.724	13.3003	13.3979	12.6991	12.6148	12.1112	8.44572	8.34818	9.12625	8.77298	8.88487	7.39364		12.4746	8.49528		0.979899	0.610694
42630	hsa-miR-140-3p	8.2717	10.6053	10.9718	10.1564	10.093	8.94191	5.82974	5.61083	6.26865	5.82607	6.08476	5.28898		9.84002	5.81817		1.02925	0.345607
42923	hsa-miR-30c	9.55498	11.9626	11.8992	10.927	11.0468	10.2359	6.95635	6.99775	7.74178	6.57734	6.96281	6.08625		10.9378	6.88705		0.937159	0.545999
46712	hsa-miR-1201	8.02714	10.1986	9.20016	9.24953	9.67235	9.1631	5.10569	4.92726	5.24972	5.64572	5.31149	4.8279		9.25182	5.17796		0.718846	0.294073
10997	hsa-miR-19a	9.6681	12.013	11.4459	10.6859	11.0305	10.378	6.76227	6.72533	6.9188	6.55892	6.96425	6.30616		10.8702	6.70596		0.822717	0.243729
10967	hsa-miR-16	11.4891	14.0886	12.1531	13.1372	13.4754	12.1833	9.46551	9.07613	8.0716	8.26797	8.70207	7.48934		12.7545	8.5121		0.973146	0.715945
5740	hsa-miR-21	9.87491	13.9668	13.3665	11.3356	12.6002	11.591	7.94749	8.93407	8.91245	6.34273	7.60075	6.73161		12.1225	7.74485		1.49202	1.07999
28191	hsa-miR-30e	10.2899	12.3121	12.5423	11.5575	11.4846	10.9843	7.38653	6.96837	7.71139	6.90346	7.42581	6.4564		11.5284	7.142		0.833642	0.452029
10998	hsa-miR-19b	10.182	11.8507	11.4693	12.2608	12.5592	12.0179	7.04025	6.68499	7.02154	7.86287	8.13834	6.80706		11.7233	7.25918		0.840358	0.595965
46739	hsa-miR-1308	12.7085	11.0828	11.0045	9.94145	10.1149	10.581	6.81645	6.18188	6.59602	5.3498	6.13642	6.99889		10.9055	6.34658		0.995166	0.595546
11030	hsa-miR-26a	11.5675	14.3325	14.5465	13.5835	13.5786	12.651	8.84111	8.99149	9.52101	8.78705	8.93331	7.78252		13.3766	8.80941		1.11045	0.567607
11040	hsa-miR-29b	12.2061	12.8694	13.0709	13.7586	13.8691	13.0331	9.13461	8.19115	8.61135	8.88344	9.22679	7.32102		13.1346	8.56139		0.612495	0.714585
11041	hsa-miR-29c	11.0768	13.1683	13.372	11.9154	11.1307	9.86508	8.06878	7.60913	8.2145	6.76793	6.32276	5.41417		11.7547	7.06621		1.34605	1.09448
11039	hsa-miR-29a	12.2942	15.1094	15.2372	13.4449	13.9313	12.6765	9.73701	9.68425	10.1747	8.62744	9.14825	7.03184		13.7822	9.06725		1.22075	1.13124
10947	hsa-miR-142-3p	12.0368	14.6498	14.6507	13.4312	13.9881	13.4486	9.31258	9.53175	9.8254	7.89983	8.40361	7.81394		13.7009	8.79785		0.978839	0.870558
31026	hsa-miR-101	10.0738	12.8777	12.9127	12.1761	12.2365	10.9434	6.8769	6.74589	7.28553	6.95905	7.29171	6.23802		11.87	6.89952		1.13274	0.391933
46923	hsa-miR-1259	10.1674	11.8302	11.4564	10.6197	10.7986	11.0616	6.08615	5.91136	5.87927	5.50496	5.5933	5.34615		10.989	5.7202		0.596495	0.282173
46698	hsa-miR-1280	12.081	12.0368	11.7776	11.9899	12.189	12.1759	6.89498	6.29632	6.25883	5.30278	6.50922	6.89489		12.0417	6.3595		0.150789	0.587636
42802	hsa-miR-150	10.8258	11.9062	12.5523	14.0349	13.5786	13.0158	8.26136	7.42431	7.69583	9.50508	9.26402	7.59096		12.6523	8.29026		1.16658	0.896333
